# Supplementary material for: Ecology shapes the genomic and biosynthetic diversification of Streptomyces bacteria from insectivorous bats
Source: Microb Genom. 2024 Apr 16;10(4):001238. doi: 10.1099/mgen.0.001238 (PMC11092124; doi:10.1099/mgen.0.001238)
Supplement: Uncited Table S1. [file mgen-10-01238-s002.xlsx]

## Sheet: Table S1
Supplementary Table S1. Accession numbers, metadata and genome characteristics of 132 Streptomyces genomes for isolates randomly chosen from a culture collection of Streptomyces from healthy bats (i.e., free of white-nose syndrome) sampled in 2013–2016. CDS – coding sequence
Accession ID	Genome	Contigs	length	GC	N50	Completeness	Contamination	CDS	Accessory	Singleton	BatSpecies	Cluster	State	Site	StreptomycesSpecies	SampleType	SampleName	Reference
SRR25780454	Sample_A0025	442	9072999	71.61	33864	100	2.15	3572	2984	373	MYVO	1	AZ	PARA	sp. 17	surface	PARA130618-15 SC6-A1	This study
SRR25780453	Sample_A0035	441	8291616	71.59	31011	100	1.07	5636	5021	340	MYTH	1	AZ	PARA	sp. 15	surface	PARA130618-4 SC4-A	This study
SRR25780442	Sample_A0071	81	8153443	70.17	183705	100	0.19	6856	6239	990	PAHE	3	AZ	PARA	sp. 38	surface	PARA130620-3 SC7-B	This study
SRR25780431	Sample_A0140	171	8624453	70.66	92040	100	0.38	6943	6326	979	MYVE	2	NM	BLM	sp. 53	cave	TOR130921-11 SC4-A	This study
SRR25780420	Sample_A0141	163	9044363	70.53	109846	100	0.57	4597	3985	1	MYVE	2	NM	BLM	sp. 53	cave	TOR130921-11 SC5-B	This study
SRR25780409	Sample_A0201	229	9230739	71.4	72327	100	1.14	4571	3963	6	MYEV	1	NM	ELMA	sp. 24	surface	ELMA130814-8 SC3-A	This study
SRR25780399	Sample_A0202	238	9951736	71.46	85019	100	0.77	4181	3579	444	MYEV	1	NM	ELMA	sp. 25	surface	ELMA130814-8 SC4-A	This study
SRR25780398	Sample_A0376	313	8792650	71.01	46990	99.62	2.08	4113	3501	457	COTO	2	NM	ELMA	sp. 55	cave	BAT140418-3 SC2-A	This study
SRR25780397	Sample_A0413	234	8690150	71.65	70809	99.91	0.57	6343	5725	2092	COTO	2	NM	ELMA	sp. 41	cave	CLC140420-9 SC3-A	This study
SRR25780396	Sample_A0414	258	9065850	70.28	66038	100	0.85	6379	5759	0	COTO	2	NM	ELMA	sp. 46	cave	CLC140420-10 SC2-A	This study
SRR25780452	Sample_A0416	189	8522906	70.94	79680	100	2.02	6375	5755	1	COTO	2	NM	ELMA	sp. 49	cave	CLC140420-10 SC4-A	This study
SRR25780451	Sample_A0427	268	10562888	70.28	103880	99.53	1.56	5622	5004	902	COTO	3	NM	ELMA	sp. 30	cave	FW140421-5 SC2-A	This study
SRR25780450	Sample_A0466	224	8991200	70.64	75042	100	0.76	3862	3272	234	MYTH	2	NM	FS	sp. 52	cave	FS130920-24 SC8-A1-1	This study
SRR25780449	Sample_A0496	177	10072720	70.05	109636	99.53	1.51	3847	3247	455	COTO	3	NM	FS	sp. 40	cave	FS140502-11 SC5-A	This study
SRR25780448	Sample_A0515	484	10262279	71.22	54040	100	2.68	5020	4406	1377	COTO	1	NM	FS	sp. 22	cave	FS140502-24 SC1	This study
SRR25780447	Sample_A0579	245	7657205	71.7	56196	100	1.67	2700	2213	164	EPFU	2	NM	FS	sp. 44	surface	FSS140503-16 SC8	This study
SRR12973188	Sample_A0592	189	8537499	72.3	162964	100	2.01	4021	3436	380	EPFU	1	NM	FS	sp. 7	surface	FSS140503-14 SC1	Park et al., 2021
SRR25780446	Sample_A0606	337	9459196	71.56	56657	99.62	1.55	6242	5632	707	MYCA	3	AZ	PARA	sp. 28	surface	PARA140525-26 SC3-A	This study
SRR25780445	Sample_A0642	156	8235778	71.36	253129	100	1.14	5595	4979	485	LANO	3	AZ	PARA	sp. 51	surface	PARA140526-22 SC10	Park et al., 2021
SRR25780445	Sample_A0651	93	8927462	70.16	154089	99.91	1.67	6804	6186	749	MYCI	3	AZ	PARA	sp. 38	surface	PARA140529-2 SC2	This study
SRR25780444	Sample_A0655	163	8184444	71.39	93962	100	0.76	6670	6050	1	MYCI	2	AZ	PARA	sp. 51	surface	PARA140529-6 SC1	This study
SRR25780443	Sample_A0691	171	8206275	71.42	86229	100	0.76	6681	6061	1	MYCI	2	AZ	PARA	sp. 51	surface	PARA140526-2 SC10-A	This study
SRR25780441	Sample_A0763	129	10079194	70.24	156277	100	1.89	6714	6095	5	MYVE	1	NM	CAVE	sp. 40	cave	CC140620-2 SC3-A1	This study
SRR25780440	Sample_A0767	177	9067315	70.7	96072	100	1.04	6667	6047	0	MYVE	1	NM	CAVE	sp. 52	cave	CC140620-2 SC8-A	This study
SRR25780439	Sample_A0768	219	8305601	70.99	84129	99.91	0.57	6678	6058	0	MYVE	1	NM	CAVE	sp. 54	cave	CC140620-2 SC8-B	This study
SRR25780438	Sample_A0814	306	7672054	71.32	57114	99.62	1.14	6289	5670	861	MYTH	1	NM	CAVE	sp. 6	cave	CC140620-22 SC3-B	This study
SRR12973176	Sample_A0958	143	7178448	71.57	131309	100	0.57	5901	5286	727	EPFU	3	NM	ELMA	sp. 43	surface	ELMA140605-2 SC3-A	Park et al., 2021
SRR12973165	Sample_A0959	231	7266654	71.67	65426	100	1.45	7844	7224	6	EPFU	3	NM	ELMA	sp. 44	surface	ELMA140605-2 SC4-A	Park et al., 2021
SRR12973154	Sample_A1013	88	9052823	70.85	207917	99.24	0	7870	7252	98	MYEV	3	NM	ELMA	sp. 52	surface	ELMA140605-20 SC2-A	Park et al., 2021
SRR12973143	Sample_A1032	76	8107293	71.21	256837	100	1.89	7938	7318	254	MYCI	3	NM	ELMA	sp. 55	surface	ELMA140605-29 SC2-A1	Park et al., 2021
SRR12973132	Sample_A1058	78	8489637	70.87	400537	100	0.76	8264	7644	116	LANO	3	NM	ELMA	sp. 54	surface	ELMA140605-42 SC3-A1-A	Park et al., 2021
SRR12973121	Sample_A1071	483	9359511	70.86	297516	100	0.38	8257	7637	201	MYCI	3	NM	ELMA	sp. 52	surface	ELMA140605-46 SC4-A	Park et al., 2021
SRR12973117	Sample_A1136	148	7874037	71.68	121688	100	0.47	8269	7649	127	MYCI	1	NM	ELMA	sp. 12	surface	ELMA140612-22 SC4-A	Park et al., 2021
SRR12973116	Sample_A1143	82	9125284	70.94	519821	100	0.19	6607	5995	796	LANO	3	NM	ELMA	sp. 52	surface	ELMA140612-26 SC3-A	Park et al., 2021
SRR25780437	Sample_A1149	278	8335371	72.56	50786	99.62	2.65	6926	6307	1059	LANO	1	NM	ELMA	sp. 1	surface	ELMA140612-30 SC1-A	This study
SRR12973186	Sample_A1186	69	8385381	70.68	336384	99.91	2.46	7053	6436	648	COTO	2	NM	FS	sp. 29	cave	FS150416-20 SC3-A	Park et al., 2021
SRR25780436	Sample_A1226	141	10068299	70.04	171072	99.91	1.51	7550	6934	751	COTO	3	NM	FS	sp. 40	cave	FS140502-6 SC4-A	This study
SRR12973185	Sample_A1277	185	7334372	71.73	73852	100	1.45	7224	6605	689	EPFU	3	NM	FS	sp. 44	surface	FSS140503-10 SC3-A	Park et al., 2021
SRR12973184	Sample_A1280	241	8065617	72.24	86473	99.62	0.95	6889	6270	782	EPFU	1	NM	FS	sp. 11	surface	FSS140503-10 SC12-A	Park et al., 2021
SRR12973183	Sample_A1347	216	8652301	71	133611	99.62	2.42	7102	6494	214	EPFU	3	AZ	SEAZ	sp. 55	surface	CHHQ150514-24 SC3-A	Park et al., 2021
SRR12973182	Sample_A1379	107	7804360	71.45	152911	100	0.76	7351	6742	256	COTO	3	AZ	SEAZ	sp. 55	cave	FBIC150514-2 SC2-A	Park et al., 2021
SRR12973181	Sample_A1414	133	10335460	70.12	227039	100	1.8	6967	6505	1222	EPFU	2	NM	ELMA	sp. 40	cave	JC150403-10 SC3-A	Park et al., 2021
SRR25780435	Sample_A1430	167	8848700	70.9	105623	100	0.95	7032	6568	1277	COTO	2	NM	ELMA	sp. 49	cave	JC150403-14 SC1-A	This study
SRR25780434	Sample_A1433	163	8848371	70.91	99507	100	0.95	1819	1382	375	COTO	2	NM	ELMA	sp. 49	cave	JC150403-15 SC1-A	This study
SRR12973180	Sample_A1499	85	8729206	72.14	406291	100	0.13	6641	6024	735	COTO	2	AZ	SEAZ	sp. 31	cave	FBIC150516-7 SC5-A	Park et al., 2021
SRR25780433	Sample_A1511	230	11079446	69.91	119423	100	2.27	7078	6461	423	COTO	3	NM	ELMA	sp. 40	cave	FW150404-8 SC1-A	This study
SRR25780432	Sample_A1512	235	10963943	69.94	105616	100	2.08	7041	6424	406	COTO	3	NM	ELMA	sp. 40	cave	FW150404-8 SC2-A	This study
SRR25780430	Sample_A1514	533	9636169	71.9	51786	99.62	0.44	8176	7556	558	COTO	1	NM	ELMA	sp. 2	cave	FW150404-10 SC1-A	This study
SRR25780429	Sample_A1515	209	9258347	70.31	91129	100	1.39	8124	7504	14	COTO	2	NM	ELMA	sp. 45	cave	FW150404-10 SC2-A	This study
SRR25780428	Sample_A1519	193	8162122	71.46	94259	99.91	0.88	8116	7496	3	COTO	2	NM	ELMA	sp. 42	cave	FW150404-10 SC6-A	This study
SRR12973179	Sample_A1533	500	8800033	70.95	50495	100	2.17	8113	7493	1	MYEV	1	NM	ELMA	sp. 18	cave	EST150404-10 SC2-A	Park et al., 2021
SRR25780427	Sample_A1536	446	8723486	71.1	54298	100	1.96	7387	6768	1177	MYEV	1	NM	ELMA	sp. 18	cave	EST150404-10 SC5-A	This study
SRR12973178	Sample_A1537	271	9376063	71.39	78557	100	1.52	7839	7220	133	MYEV	1	NM	ELMA	sp. 26	cave	EST150404-10 SC10-A	Park et al., 2021
SRR25780426	Sample_A1544	141	8706583	71.3	128631	100	0.19	7934	7315	216	MYVO	1	NM	ELMA	sp. 9	cave	EST150404-14 SC4-A	This study
SRR12973177	Sample_A1550	388	8749195	71.05	77122	100	2.15	7821	7204	805	MYVO	1	NM	ELMA	sp. 18	cave	EST150404-14 SC11-A	Park et al., 2021
SRR25780425	Sample_A1551	453	8727169	71.1	53532	100	1.77	8178	7561	417	MYVO	1	NM	ELMA	sp. 18	cave	EST150404-14 SC12-A	This study
SRR12973175	Sample_A1554	95	8733719	71.25	466611	100	0.19	8197	7578	555	MYVO	1	NM	ELMA	sp. 9	cave	EST150404-16 SC1-A	Park et al., 2021
SRR12973174	Sample_A1560	280	9819537	70.83	87965	100	1.58	7618	6998	789	MYVO	1	NM	ELMA	sp. 21	cave	EST150404-18 SC3-A	Park et al., 2021
SRR12973173	Sample_A1565	307	9815737	70.86	77706	100	2.08	6948	6329	490	MYVO	1	NM	ELMA	sp. 21	cave	EST150404-22 SC1-A	Park et al., 2021
SRR12973172	Sample_A1573	177	9873728	70.22	135960	99.91	1.33	7391	6772	631	EPFU	2	NM	ELMA	sp. 40	surface	ELMA140605-14 SC1-A1	Park et al., 2021
SRR12973171	Sample_A1574	138	9111553	70.94	136544	99.62	2.46	7870	7252	591	EPFU	3	NM	ELMA	sp. 55	surface	ELMA140605-14 SC4-A1	Park et al., 2021
SRR12973170	Sample_A1616	120	10059657	70.21	215415	99.91	1.55	8359	7739	507	MYCI	2	NM	ELMA	sp. 36	surface	ELMA140612-22 SC5-A1	Park et al., 2021
SRR12973169	Sample_A1668	89	8496946	71.78	206700	100	0.76	8445	7826	504	LANO	1	NM	ELMA	sp. 23	surface	ELMA140612-34 SC7-A1-A	Park et al., 2021
SRR12973168	Sample_A1691	132	9055597	72.92	154964	99.62	1.2	8797	8177	1	COTO	1	NM	ELMA	sp. 4	cave	JC150403-14 SC3-B1	Park et al., 2021
SRR25780424	Sample_A1701	294	11084740	69.9	83254	100	2.4	8801	8181	5	COTO	3	NM	ELMA	sp. 40	cave	FW150404-6 SC1-B1	This study
SRR12973167	Sample_A1716	146	8510606	70.62	219332	100	1.14	8800	8180	2	MYEV	3	NM	ELMA	sp. 48	cave	EST150404-10 SC9-A1	Park et al., 2021
SRR12973166	Sample_A1722	160	7642561	71.02	341778	99.62	0.38	8664	8044	444	MYVO	1	NM	ELMA	sp. 13	cave	EST150404-16 SC4-A1	Park et al., 2021
SRR25780423	Sample_A1729	274	8165659	71.45	57169	99.91	0.88	8956	8336	198	COTO	3	AZ	SEAZ	sp. 42	cave	FB2IC150516-3 SC6-A	This study
SRR12973164	Sample_A1790	75	9454759	70.97	319764	100	0.32	9284	8664	2	MYVE	2	NM	CAVE	sp. 34	surface	WCS150622-12 SC1-A	Park et al., 2021
SRR25780422	Sample_A1792	183	7930986	71.71	85132	99.83	0.88	9278	8658	0	MYVE	2	NM	CAVE	sp. 42	surface	WCS150622-12 SC3-A	This study
SRR25780421	Sample_A1827	135	9555438	71.02	131190	100	0.32	9156	8536	137	MYVE	3	NM	CAVE	sp. 34	surface	RSS150623-11 SC1-A	This study
SRR25780419	Sample_A1921	152	9566258	70.09	152037	99.91	0.76	8799	8179	426	MYTH	3	NM	CAVE	sp. 39	cave	CC150624-26 SC1-A	This study
SRR12973163	Sample_A1924	456	8777443	71.51	39511	99.91	1.89	8915	8295	32	MYTH	1	NM	CAVE	sp. 5	cave	CC150624-26 SC4-A	Park et al., 2021
SRR12973162	Sample_A1925	280	8761855	71.59	69390	99.91	1.7	8866	8246	6	MYTH	1	NM	CAVE	sp. 5	cave	CC150624-26 SC6-A	Park et al., 2021
SRR12973161	Sample_A1933	360	8826456	71.73	49376	99.62	1.33	8520	7900	252	MYTH	1	NM	CAVE	sp. 28	cave	CC150624-30 SC3-A	Park et al., 2021
SRR12973160	Sample_A1936	151	8474378	71.56	136758	100	0.57	9135	8516	30	MYTH	1	NM	CAVE	sp. 27	cave	CC150624-32 SC2-A	Park et al., 2021
SRR25780418	Sample_A1961	201	8166420	71.46	90836	99.91	0.88	9279	8660	1	MYVE	3	AZ	SEAZ	sp. 42	surface	CHHQ150514-8 SC2-A1-A	This study
SRR12973159	Sample_A1969	87	7901061	70.98	383232	100	0.47	9279	8660	0	COTO	3	AZ	SEAZ	sp. 50	cave	FB2IC150516-2 SC2-A1	Park et al., 2021
SRR12973158	Sample_A1974	187	9021762	70.97	159725	100	0.76	9279	8660	1	MYVE	3	AZ	SEAZ	sp. 47	cave	FB2IC150516-6 SC4-A1	Park et al., 2021
SRR12973157	Sample_A2045	114	8813470	71.99	427637	100	0.22	1799	1370	226	MYVE	2	NM	CAVE	sp. 31	surface	WCS150625-27 SC7-A	Park et al., 2021
SRR12973156	Sample_A2181	183	7966844	70.98	498967	100	0.47	6244	5625	400	MYVO	2	NM	FS	sp. 50	cave	FS151017-5 SC4-A	Park et al., 2021
SRR12973155	Sample_A2188	99	8568214	70.29	643063	100	0.57	6683	6065	2	MYVO	2	NM	FS	sp. 33	cave	FS151017-5 SC11-A	Park et al., 2021
SRR12973153	Sample_A2206	147	10319103	69.95	339029	100	2.27	6679	6061	1	MYTH	2	NM	FS	sp. 40	cave	FS151017-15 SC1-A	Park et al., 2021
SRR25780417	Sample_A2207	163	8382022	71.01	107758	100	0.38	6677	6059	1	MYTH	2	NM	FS	sp. 52	cave	FS151017-15 SC2-A	This study
SRR12973152	Sample_A2236	117	9635002	70.11	226564	99.91	1.74	5741	5126	484	MYTH	2	NM	FS	sp. 40	cave	FS151017-28 SC1-A	Park et al., 2021
SRR12973151	Sample_A2247	187	9359249	70.45	108082	100	1.29	6233	5615	59	MYTH	3	NM	FS	sp. 53	cave	FS151017-31 SC2-A	Park et al., 2021
SRR25780416	Sample_A2256	163	10073255	70.04	117339	99.91	1.51	6158	5538	105	MYTH	3	NM	FS	sp. 40	cave	FS151017-34 SC4-A	This study
SRR12973150	Sample_A2318	493	8652754	72.15	31031	99.53	1.34	6278	5658	116	EPFU	1	AZ	SEAZ	sp. 14	surface	CHSV150518-30 SC7-A	Park et al., 2021
SRR12973149	Sample_A2375	207	8087285	71.51	93238	99.91	1.07	6226	5606	105	MYTH	1	NM	CAVE	sp. 10	cave	CC150624-30 SC2-A1	Park et al., 2021
SRR12973148	Sample_A2390	81	9841214	70.25	316532	99.91	1.33	6233	5613	64	ANPA	2	NM	CAVE	sp. 36	surface	WCS150625-18 SC5-A1	Park et al., 2021
SRR12973147	Sample_A2423	141	9694447	70.15	333537	100	1.26	5727	5127	892	MYVE	2	NM	CAVE	sp. 37	surface	RSS140621-2 SC1-A1-A	Park et al., 2021
SRR12973146	Sample_A2495	181	8364741	71.87	268219	100	0.13	6744	6124	679	EPFU	2	AZ	PARA	sp. 31	surface	PARA140529-16 SC5-A	Park et al., 2021
SRR12973145	Sample_A2564	75	7898371	70.98	495764	100	0.47	7281	6662	0	COTO	2	AZ	PARA	sp. 50	surface	PARA140528-10 SC2-A1	Park et al., 2021
SRR12973144	Sample_A2605	119	7638196	71.6	252882	100	1.64	7344	6727	85	MYTH	3	AZ	SEAZ	sp. 44	surface	CHSV150518-10 SC6-A1	Park et al., 2021
SRR25780415	Sample_A2627	120	9356146	69.68	196186	99.65	1.26	6712	6092	545	COTO	3	NM	BLM	sp. 32	cave	TOR150418-27 SC3-A	This study
SRR12973142	Sample_A2636	376	9888992	71.86	53166	100	1.07	7000	6380	712	MYVE	1	NM	BLM	sp. 20	cave	TOR140504-6 SC1-A1	Park et al., 2021
SRR25780414	Sample_A2659	187	9363398	70.47	92935	100	1.14	7574	6955	854	MYVE	2	NM	BLM	sp. 53	cave	TOR150418-7 SC3-B1	This study
SRR12973141	Sample_A2670	248	9567507	70.18	86554	100	1.07	6975	6358	691	COTO	3	NM	BLM	sp. 46	cave	TOR150418-27 SC2-A1	Park et al., 2021
SRR25780413	Sample_A2672	119	9345960	69.68	200069	99.91	1.26	7121	6502	138	COTO	3	NM	BLM	sp. 32	cave	TOR150418-27 SC6-A1	This study
SRR12973140	Sample_A2700	120	9268444	70.21	236387	100	0.47	7339	6721	2	COTO	3	NM	BLM	sp. 46	cave	TOR150418-26 SC7-A	Park et al., 2021
SRR12973139	Sample_A2701	114	9354197	69.65	436269	99.91	1.26	7342	6724	3	COTO	2	NM	BLM	sp. 32	cave	TOR150418-26 SC8-A	Park et al., 2021
SRR25780412	Sample_A2733	140	10262495	70.16	135947	100	1.33	6690	6071	1	MYCI	3	NM	ELMA	sp. 40	cave	AA160329-6 SC9A	This study
SRR12973138	Sample_A2736	97	8655201	70.85	451373	100	0.76	6690	6071	0	MYCI	3	NM	ELMA	sp. 54	cave	AA160329-7 SC3-A	Park et al., 2021
SRR25780411	Sample_A2742	203	10290694	70.15	89329	100	1.7	6687	6068	0	MYCI	3	NM	ELMA	sp. 40	cave	AA160329-8 SC2-A	This study
SRR12973137	Sample_A2746	156	10694740	69.99	233278	99.94	2.21	6767	6147	92	MYCI	2	NM	ELMA	sp. 40	cave	AA160329-10 SC2-A	Park et al., 2021
SRR12973136	Sample_A2749	207	9872130	69.79	171219	99.91	1.14	6678	6058	0	MYCI	2	NM	ELMA	sp. 35	cave	AA160329-10 SC5-B	Park et al., 2021
SRR12973135	Sample_A2756	218	10703429	69.98	110517	99.94	2.21	6679	6059	4	MYCI	2	NM	ELMA	sp. 40	cave	AA160329-12 SC1-A	Park et al., 2021
SRR12973134	Sample_A2758	148	9495648	69.64	237936	99.91	0.95	7229	6610	369	MYCI	2	NM	ELMA	sp. 32	cave	AA160329-12 SC4-A	Park et al., 2021
SRR12973133	Sample_A2767	105	8589951	70.91	242021	100	0.95	6947	6329	284	MYCI	3	NM	ELMA	sp. 49	cave	AA160329-14 SC5-A	Park et al., 2021
SRR12973131	Sample_A2769	120	9294111	70.83	282467	100	0.19	7468	6851	393	MYCI	3	NM	ELMA	sp. 52	cave	AA160329-14 SC9-A	Park et al., 2021
SRR12973130	Sample_A2784	90	9194708	70.88	335305	99.62	0.57	7632	7012	415	COTO	3	NM	ELMA	sp. 52	cave	AA160329-18 SC5-A	Park et al., 2021
SRR25780410	Sample_A2820	343	10630378	70.03	61066	99.94	2.85	7890	7270	234	MYCI	3	NM	ELMA	sp. 40	cave	BRD160330-2 SC6-A	This study
SRR12973129	Sample_A2825	138	8363979	70.8	361184	99.91	2.54	7670	7050	178	MYCI	2	NM	ELMA	sp. 29	cave	BRD160330-4 SC3-A	Park et al., 2021
SRR25780408	Sample_A2827	200	10516425	70.07	123910	100	1.7	7827	7207	98	MYCI	3	NM	ELMA	sp. 40	cave	BRD160330-4 SC6-A	This study
SRR12973128	Sample_A2833	323	10270564	71.67	117436	100	1.17	7762	7143	32	COTO	1	NM	ELMA	sp. 19	cave	BRD160330-8 SC6-A	Park et al., 2021
SRR12973127	Sample_A2841	432	8809153	71.01	73639	100	1.96	7946	7326	200	MYVO	1	NM	ELMA	sp. 18	cave	EST160331-2 SC2-A	Park et al., 2021
SRR12973126	Sample_A2843	331	9659634	71.72	55240	100	2.57	7650	7030	287	MYVO	1	NM	ELMA	sp. 16	cave	EST160331-2 SC4-A	Park et al., 2021
SRR12973125	Sample_A2865	312	9937444	70.95	87349	100	1.7	8061	7442	6	MYVO	1	NM	ELMA	sp. 21	cave	EST160331-7 SC8-A	Park et al., 2021
SRR25780407	Sample_A2888	141	9000784	70.94	118051	100	0.76	8057	7439	2	MYTH	2	NM	ELMA	sp. 52	cave	EST160331-12 SC4-A	This study
SRR25780406	Sample_A2912	477	9834243	70.98	55327	100	2.43	7882	7262	139	MYEV	1	NM	ELMA	sp. 18	cave	BW160402-8 SC5-A	This study
SRR12973124	Sample_A3015	235	10344777	69.98	192207	99.56	1.84	7557	6938	66	MYCI	2	NM	ELMA	sp. 40	surface	ELMA160519-7 SC9-A	Park et al., 2021
SRR25780405	Sample_A3086	220	8696699	70.81	75971	99.62	0.76	7895	7275	88	COTO	2	NM	ELMA	sp. 54	surface	ELMA160519-45 SC6-A	This study
SRR12973123	Sample_A3097	355	9221844	71.08	57408	100	1.7	7884	7264	178	MYCI	1	NM	ELMA	sp. 21	cave	AA160329-10 SC7-A1	Park et al., 2021
SRR25780404	Sample_A3110	308	9460612	71.17	56310	100	1.17	6766	6148	436	MYVO	1	NM	ELMA	sp. 21	cave	EST160331-2 SC9-A1	This study
SRR12973122	Sample_A3113	391	9267016	71.08	74528	99.62	1.64	7386	6766	202	COTO	1	NM	ELMA	sp. 21	cave	AA160329-24 SC7-A1	Park et al., 2021
SRR12973120	Sample_A3151	150	9659532	70.57	186782	100	1.26	7531	6911	332	MYVO	3	NM	ELMA	sp. 48	surface	ELMA160519-30 SC3-A1	Park et al., 2021
SRR25780403	Sample_A3163	210	9362935	70.47	87632	99.91	1.14	7285	6665	144	MYEV	2	NM	BLM	sp. 53	cave	TOR150418-7 SC3-A1-A	This study
SRR25780402	Sample_A3173	151	9034511	70.53	122379	99.62	1.33	6517	5899	260	MYEV	2	NM	BLM	sp. 53	cave	TOR150418-20 SC4-A1	This study
SRR12973119	Sample_A3207	193	8951626	72.23	244037	99.56	2.08	7054	6434	334	MYVE	1	NM	BLM	sp. 3	cave	CRY160416-22 SC5-A1	Park et al., 2021
SRR12973118	Sample_A3286	131	7807353	71.58	602357	100	1.34	7023	6405	22	MYCI	1	NM	BLM	sp. 8	surface	TORS160708-10 SC1-A	Park et al., 2021
SRR25780401	Sample_A3314	201	9383660	70.45	80424	100	1.14	7377	6758	130	MYCI	2	NM	BLM	sp. 53	cave	TOR160707-19 SC2-A1	This study
SRR25780400	Sample_A3325	180	7268519	71.74	74265	99.62	1.45	7096	6479	290	MYCI	2	NM	BLM	sp. 44	cave	TOR160708-10 SC2-A1	This study

## Sheet: Table S2
Supplementary Table S2. Average nucleotide identity (ANI) values for all pairs of genomes of Streptomyces isolates calculated using fastANI. Isolates were randomly chosen from a culture collection of Streptomyces from healthy bats (i.e., free of white-nose syndrome) sampled in 2013–2016.
Genome_1	Genome_2	fastANI %	Bat_specie_1	Bat_specie_2
A0025	A0025	100	MYVO	MYVO
A0025	A2843	94.5395	MYVO	EPFU
A0025	A1551	90.4575	MYVO	COTO
A0025	A1550	90.4187	MYVO	MYVE
A0025	A1536	90.4101	MYVO	MYVE
A0025	A1533	90.4012	MYVO	COTO
A0025	A2841	90.3654	MYVO	COTO
A0025	A2833	90.3046	MYVO	MYVE
A0025	A2912	90.2025	MYVO	COTO
A0025	A2636	90.1387	MYVO	MYTH
A0025	A0202	89.9314	MYVO	MYTH
A0025	A1936	89.9089	MYVO	MYTH
A0025	A1668	89.8958	MYVO	MYVE
A0025	A1537	89.8533	MYVO	COTO
A0025	A1933	89.7262	MYVO	LANO
A0025	A0035	89.7126	MYVO	MYTH
A0025	A3097	89.6738	MYVO	COTO
A0025	A0606	89.6669	MYVO	MYCI
A0025	A3113	89.659	MYVO	MYVO
A0025	A0201	89.6571	MYVO	COTO
A0025	A1565	89.6304	MYVO	MYCI
A0025	A1560	89.6056	MYVO	MYCI
A0025	A2865	89.5912	MYVO	MYCI
A0025	A0515	89.5901	MYVO	MYVO
A0025	A3110	89.5136	MYVO	MYVO
A0025	A0814	87.4904	MYVO	MYVE
A0025	A1924	87.4734	MYVO	MYVO
A0025	A1544	87.4228	MYVO	COTO
A0025	A1554	87.4204	MYVO	MYCI
A0025	A1925	87.4157	MYVO	COTO
A0025	A1722	87.386	MYVO	MYVO
A0025	A2375	87.2872	MYVO	MYTH
A0025	A3286	87.0872	MYVO	MYTH
A0025	A2318	86.9251	MYVO	MYTH
A0025	A3207	86.7589	MYVO	COTO
A0025	A1514	86.6942	MYVO	MYTH
A0025	A1691	86.6769	MYVO	MYVE
A0025	A0592	86.6492	MYVO	EPFU
A0025	A1280	86.3363	MYVO	MYTH
A0025	A1149	86.1925	MYVO	MYTH
A0025	A1136	85.9734	MYVO	MYTH
A0025	A0959	81.7498	MYVO	MYVO
A0025	A1277	81.737	MYVO	MYVO
A0025	A0579	81.6689	MYVO	MYVO
A0025	A3325	81.6445	MYVO	EPFU
A0025	A1969	81.596	MYVO	MYVO
A0025	A1792	81.5897	MYVO	MYCI
A0025	A0958	81.5871	MYVO	MYTH
A0025	A2181	81.5712	MYVO	MYEV
A0025	A2605	81.5675	MYVO	MYVO
A0025	A2564	81.5669	MYVO	MYEV
A0025	A0413	81.566	MYVO	LANO
A0025	A1729	81.5464	MYVO	MYCI
A0025	A0642	81.5201	MYVO	COTO
A0025	A0691	81.4984	MYVO	MYEV
A0025	A2247	81.4695	MYVO	MYEV
A0025	A1013	81.4485	MYVO	MYCI
A0025	A0655	81.4462	MYVO	COTO
A0025	A1379	81.4351	MYVO	EPFU
A0025	A1058	81.4333	MYVO	COTO
A0025	A1961	81.4286	MYVO	COTO
A0025	A1519	81.4235	MYVO	MYCI
A0025	A1143	81.4132	MYVO	MYCI
A0025	A2736	81.4121	MYVO	MYVE
A0025	A1032	81.3922	MYVO	COTO
A0025	A0768	81.3851	MYVO	MYVO
A0025	A1574	81.3802	MYVO	MYCA
A0025	A0140	81.3798	MYVO	MYVE
A0025	A3086	81.3784	MYVO	MYVE
A0025	A1974	81.3674	MYVO	MYTH
A0025	A0141	81.3652	MYVO	MYEV
A0025	A1347	81.3644	MYVO	EPFU
A0025	A3151	81.3623	MYVO	MYCI
A0025	A3314	81.3551	MYVO	COTO
A0025	A0767	81.3484	MYVO	MYEV
A0025	A1071	81.3454	MYVO	LANO
A0025	A3163	81.3379	MYVO	COTO
A0025	A2207	81.3175	MYVO	MYCI
A0025	A0466	81.3155	MYVO	EPFU
A0025	A2659	81.3045	MYVO	COTO
A0025	A3173	81.2995	MYVO	COTO
A0025	A1716	81.2981	MYVO	MYEV
A0025	A2888	81.2887	MYVO	COTO
A0025	A0376	81.2834	MYVO	COTO
A0025	A2670	81.228	MYVO	MYCI
A0025	A2784	81.2276	MYVO	LANO
A0025	A0416	81.2193	MYVO	MYVE
A0025	A2769	81.2085	MYVO	LANO
A0025	A2700	81.2072	MYVO	MYCI
A0025	A2767	81.2049	MYVO	MYTH
A0025	A1433	81.1844	MYVO	MYVE
A0025	A2495	81.1668	MYVO	MYCI
A0025	A1515	81.1614	MYVO	MYVE
A0025	A1430	81.1265	MYVO	MYVE
A0025	A0414	81.1192	MYVO	MYCI
A0025	A2825	81.1091	MYVO	MYCI
A0025	A1790	81.0858	MYVO	COTO
A0025	A0651	81.0586	MYVO	MYVE
A0025	A0763	81.0095	MYVO	EPFU
A0025	A2827	81.0055	MYVO	MYEV
A0025	A1414	80.9891	MYVO	EPFU
A0025	A1499	80.9823	MYVO	MYCI
A0025	A1616	80.9756	MYVO	MYVO
A0025	A1511	80.9727	MYVO	COTO
A0025	A0071	80.9694	MYVO	PAHE
A0025	A2206	80.9671	MYVO	COTO
A0025	A1827	80.9634	MYVO	MYCI
A0025	A1186	80.96	MYVO	MYCI
A0025	A2045	80.9551	MYVO	MYCI
A0025	A2733	80.9497	MYVO	COTO
A0025	A1701	80.9483	MYVO	COTO
A0025	A2756	80.945	MYVO	MYEV
A0025	A2423	80.9402	MYVO	EPFU
A0025	A2742	80.9317	MYVO	COTO
A0025	A2701	80.9297	MYVO	MYCI
A0025	A2188	80.9257	MYVO	MYTH
A0025	A1921	80.9185	MYVO	MYVO
A0025	A2746	80.9082	MYVO	COTO
A0025	A3015	80.9075	MYVO	MYVO
A0025	A2672	80.9054	MYVO	MYCI
A0025	A2820	80.8984	MYVO	MYEV
A0025	A2627	80.8919	MYVO	MYVE
A0025	A2390	80.8698	MYVO	MYTH
A0025	A2236	80.867	MYVO	COTO
A0025	A1573	80.8614	MYVO	COTO
A0025	A1512	80.861	MYVO	EPFU
A0025	A2256	80.846	MYVO	COTO
A0025	A0427	80.8386	MYVO	EPFU
A0025	A1226	80.837	MYVO	EPFU
A0025	A2749	80.8196	MYVO	ANPA
A0025	A2758	80.8182	MYVO	MYCI
A0025	A0496	80.815	MYVO	COTO
A0035	A0035	100	MYTH	MYTH
A0035	A2843	89.8022	MYTH	EPFU
A0035	A0025	89.6149	MYTH	MYVO
A0035	A1536	89.5556	MYTH	MYVE
A0035	A2912	89.5041	MYTH	COTO
A0035	A2841	89.501	MYTH	COTO
A0035	A1533	89.4939	MYTH	COTO
A0035	A1551	89.472	MYTH	COTO
A0035	A1550	89.4459	MYTH	MYVE
A0035	A2833	89.4304	MYTH	MYVE
A0035	A2636	89.2601	MYTH	MYTH
A0035	A1936	89.2211	MYTH	MYTH
A0035	A1933	89.1765	MYTH	LANO
A0035	A1668	89.1282	MYTH	MYVE
A0035	A0606	89.1255	MYTH	MYCI
A0035	A0202	89.1129	MYTH	MYTH
A0035	A1537	89.1114	MYTH	COTO
A0035	A1565	89.0764	MYTH	MYCI
A0035	A3097	89.0503	MYTH	COTO
A0035	A3110	89.0422	MYTH	MYVO
A0035	A2865	89.0416	MYTH	MYCI
A0035	A1560	89.0183	MYTH	MYCI
A0035	A3113	89.0165	MYTH	MYVO
A0035	A0515	88.9303	MYTH	MYVO
A0035	A0201	88.9047	MYTH	COTO
A0035	A1722	87.7157	MYTH	MYVO
A0035	A1924	87.5801	MYTH	MYVO
A0035	A2375	87.4833	MYTH	MYTH
A0035	A1554	87.4486	MYTH	MYCI
A0035	A1925	87.4279	MYTH	COTO
A0035	A1544	87.4228	MYTH	COTO
A0035	A0814	87.3992	MYTH	MYVE
A0035	A3286	87.1841	MYTH	MYTH
A0035	A2318	87.1829	MYTH	MYTH
A0035	A1514	86.9419	MYTH	MYTH
A0035	A3207	86.7471	MYTH	COTO
A0035	A1691	86.6898	MYTH	MYVE
A0035	A0592	86.5849	MYTH	EPFU
A0035	A1280	86.4591	MYTH	MYTH
A0035	A1149	86.4009	MYTH	MYTH
A0035	A1136	86.1516	MYTH	MYTH
A0035	A1277	81.7673	MYTH	MYVO
A0035	A0579	81.7318	MYTH	MYVO
A0035	A0959	81.6859	MYTH	MYVO
A0035	A3325	81.679	MYTH	EPFU
A0035	A0413	81.6617	MYTH	LANO
A0035	A2605	81.6271	MYTH	MYVO
A0035	A0958	81.5998	MYTH	MYTH
A0035	A1729	81.5305	MYTH	MYCI
A0035	A0768	81.5265	MYTH	MYVO
A0035	A1961	81.5148	MYTH	COTO
A0035	A1379	81.5075	MYTH	EPFU
A0035	A2181	81.5061	MYTH	MYEV
A0035	A2564	81.4754	MYTH	MYEV
A0035	A3086	81.4747	MYTH	MYVE
A0035	A2784	81.474	MYTH	LANO
A0035	A2736	81.4714	MYTH	MYVE
A0035	A1058	81.4702	MYTH	COTO
A0035	A1013	81.4696	MYTH	MYCI
A0035	A2769	81.4684	MYTH	LANO
A0035	A0642	81.4579	MYTH	COTO
A0035	A2247	81.449	MYTH	MYEV
A0035	A1519	81.4386	MYTH	MYCI
A0035	A2207	81.4253	MYTH	MYCI
A0035	A2888	81.4248	MYTH	COTO
A0035	A1032	81.4222	MYTH	COTO
A0035	A1969	81.4161	MYTH	MYVO
A0035	A1143	81.4095	MYTH	MYCI
A0035	A1071	81.4074	MYTH	LANO
A0035	A3163	81.3963	MYTH	COTO
A0035	A3314	81.3956	MYTH	COTO
A0035	A0141	81.389	MYTH	MYEV
A0035	A1974	81.3791	MYTH	MYTH
A0035	A0466	81.3786	MYTH	EPFU
A0035	A0767	81.3771	MYTH	MYEV
A0035	A0140	81.3757	MYTH	MYVE
A0035	A0691	81.3708	MYTH	MYEV
A0035	A0414	81.3581	MYTH	MYCI
A0035	A0655	81.3507	MYTH	COTO
A0035	A0416	81.3462	MYTH	MYVE
A0035	A3173	81.3356	MYTH	COTO
A0035	A1792	81.3343	MYTH	MYCI
A0035	A1574	81.3337	MYTH	MYCA
A0035	A2767	81.3305	MYTH	MYTH
A0035	A0376	81.3297	MYTH	COTO
A0035	A2670	81.3252	MYTH	MYCI
A0035	A2659	81.3225	MYTH	COTO
A0035	A2700	81.3222	MYTH	MYCI
A0035	A3151	81.3136	MYTH	MYCI
A0035	A1347	81.307	MYTH	EPFU
A0035	A1716	81.3023	MYTH	MYEV
A0035	A2495	81.2923	MYTH	MYCI
A0035	A1430	81.2847	MYTH	MYVE
A0035	A1515	81.2837	MYTH	MYVE
A0035	A1499	81.2833	MYTH	MYCI
A0035	A2825	81.2551	MYTH	MYCI
A0035	A1433	81.2526	MYTH	MYVE
A0035	A2045	81.197	MYTH	MYCI
A0035	A0071	81.1523	MYTH	PAHE
A0035	A1186	81.1055	MYTH	MYCI
A0035	A1616	81.0892	MYTH	MYVO
A0035	A0427	81.0836	MYTH	EPFU
A0035	A2188	81.0698	MYTH	MYTH
A0035	A0763	81.0604	MYTH	EPFU
A0035	A0651	81.0601	MYTH	MYVE
A0035	A2423	81.0215	MYTH	EPFU
A0035	A2749	81.0165	MYTH	ANPA
A0035	A1827	81.0086	MYTH	MYCI
A0035	A2206	81.0069	MYTH	COTO
A0035	A1790	80.9978	MYTH	COTO
A0035	A2390	80.9953	MYTH	MYTH
A0035	A1921	80.9822	MYTH	MYVO
A0035	A1512	80.9757	MYTH	EPFU
A0035	A3015	80.9731	MYTH	MYVO
A0035	A2827	80.9679	MYTH	MYEV
A0035	A2627	80.9652	MYTH	MYVE
A0035	A1701	80.9575	MYTH	COTO
A0035	A2820	80.9553	MYTH	MYEV
A0035	A1573	80.9551	MYTH	COTO
A0035	A2742	80.9487	MYTH	COTO
A0035	A1414	80.9482	MYTH	EPFU
A0035	A2701	80.9458	MYTH	MYCI
A0035	A1511	80.941	MYTH	COTO
A0035	A2672	80.9339	MYTH	MYCI
A0035	A2733	80.9204	MYTH	COTO
A0035	A2236	80.9201	MYTH	COTO
A0035	A2756	80.9074	MYTH	MYEV
A0035	A2256	80.8897	MYTH	COTO
A0035	A2758	80.8859	MYTH	MYCI
A0035	A2746	80.8833	MYTH	COTO
A0035	A1226	80.8766	MYTH	EPFU
A0035	A0496	80.8368	MYTH	COTO
A0071	A0071	100	PAHE	PAHE
A0071	A0651	95.1199	PAHE	MYVE
A0071	A2423	93.7004	PAHE	EPFU
A0071	A2390	92.4984	PAHE	MYTH
A0071	A1616	92.4908	PAHE	MYVO
A0071	A2749	92.2658	PAHE	ANPA
A0071	A2188	91.853	PAHE	MYTH
A0071	A1827	91.431	PAHE	MYCI
A0071	A1790	91.4074	PAHE	COTO
A0071	A2742	91.1553	PAHE	COTO
A0071	A1414	91.1248	PAHE	EPFU
A0071	A2733	91.1229	PAHE	COTO
A0071	A2236	91.1121	PAHE	COTO
A0071	A1701	91.0962	PAHE	COTO
A0071	A2206	91.0905	PAHE	COTO
A0071	A1512	91.0778	PAHE	EPFU
A0071	A1511	91.0724	PAHE	COTO
A0071	A2827	91.0512	PAHE	MYEV
A0071	A2756	91.044	PAHE	MYEV
A0071	A2746	91.0308	PAHE	COTO
A0071	A2820	91.0246	PAHE	MYEV
A0071	A1226	91.0223	PAHE	EPFU
A0071	A0763	91.0114	PAHE	EPFU
A0071	A3015	91.0042	PAHE	MYVO
A0071	A1921	90.9987	PAHE	MYVO
A0071	A0496	90.9894	PAHE	COTO
A0071	A2256	90.959	PAHE	COTO
A0071	A1573	90.9037	PAHE	COTO
A0071	A2701	89.917	PAHE	MYCI
A0071	A2758	89.8885	PAHE	MYCI
A0071	A2672	89.8792	PAHE	MYCI
A0071	A2627	89.8459	PAHE	MYVE
A0071	A2495	85.41	PAHE	MYCI
A0071	A1499	85.3241	PAHE	MYCI
A0071	A2045	85.3107	PAHE	MYCI
A0071	A0427	83.5935	PAHE	EPFU
A0071	A1186	82.4906	PAHE	MYCI
A0071	A2825	82.4687	PAHE	MYCI
A0071	A1277	82.007	PAHE	MYVO
A0071	A0959	81.9444	PAHE	MYVO
A0071	A3325	81.9382	PAHE	EPFU
A0071	A0579	81.9039	PAHE	MYVO
A0071	A2605	81.8984	PAHE	MYVO
A0071	A1969	81.838	PAHE	MYVO
A0071	A1071	81.8324	PAHE	LANO
A0071	A0958	81.8036	PAHE	MYTH
A0071	A2564	81.8013	PAHE	MYEV
A0071	A2181	81.7935	PAHE	MYEV
A0071	A0413	81.792	PAHE	LANO
A0071	A1143	81.7771	PAHE	MYCI
A0071	A1013	81.7738	PAHE	MYCI
A0071	A1347	81.771	PAHE	EPFU
A0071	A0768	81.7452	PAHE	MYVO
A0071	A1379	81.7437	PAHE	EPFU
A0071	A2784	81.7392	PAHE	LANO
A0071	A1032	81.738	PAHE	COTO
A0071	A1974	81.7378	PAHE	MYTH
A0071	A2888	81.7332	PAHE	COTO
A0071	A2769	81.728	PAHE	LANO
A0071	A2207	81.7042	PAHE	MYCI
A0071	A0767	81.7027	PAHE	MYEV
A0071	A0376	81.6996	PAHE	COTO
A0071	A0466	81.6749	PAHE	EPFU
A0071	A1058	81.6505	PAHE	COTO
A0071	A2736	81.6498	PAHE	MYVE
A0071	A3151	81.6422	PAHE	MYCI
A0071	A1729	81.6417	PAHE	MYCI
A0071	A0642	81.6365	PAHE	COTO
A0071	A2670	81.6358	PAHE	MYCI
A0071	A1574	81.6317	PAHE	MYCA
A0071	A0691	81.6107	PAHE	MYEV
A0071	A2767	81.604	PAHE	MYTH
A0071	A3086	81.6012	PAHE	MYVE
A0071	A1961	81.5977	PAHE	COTO
A0071	A1433	81.5975	PAHE	MYVE
A0071	A1716	81.5946	PAHE	MYEV
A0071	A0414	81.5938	PAHE	MYCI
A0071	A0655	81.5902	PAHE	COTO
A0071	A2247	81.5892	PAHE	MYEV
A0071	A0416	81.5831	PAHE	MYVE
A0071	A1792	81.5811	PAHE	MYCI
A0071	A3173	81.5737	PAHE	COTO
A0071	A2700	81.5685	PAHE	MYCI
A0071	A1519	81.5576	PAHE	MYCI
A0071	A2659	81.5544	PAHE	COTO
A0071	A1430	81.5493	PAHE	MYVE
A0071	A1515	81.5451	PAHE	MYVE
A0071	A0140	81.5141	PAHE	MYVE
A0071	A3314	81.5072	PAHE	COTO
A0071	A0141	81.4679	PAHE	MYEV
A0071	A3163	81.4622	PAHE	COTO
A0071	A2375	81.4295	PAHE	MYTH
A0071	A1722	81.354	PAHE	MYVO
A0071	A0814	81.3132	PAHE	MYVE
A0071	A1925	81.3069	PAHE	COTO
A0071	A3286	81.3063	PAHE	MYTH
A0071	A1924	81.2935	PAHE	MYVO
A0071	A1554	81.2838	PAHE	MYCI
A0071	A1544	81.2726	PAHE	COTO
A0071	A2318	81.2655	PAHE	MYTH
A0071	A1691	81.2194	PAHE	MYVE
A0071	A2843	81.2165	PAHE	EPFU
A0071	A1149	81.1626	PAHE	MYTH
A0071	A1936	81.1072	PAHE	MYTH
A0071	A1280	81.1056	PAHE	MYTH
A0071	A1514	81.0995	PAHE	MYTH
A0071	A3207	81.0974	PAHE	COTO
A0071	A0592	81.0944	PAHE	EPFU
A0071	A0025	81.0651	PAHE	MYVO
A0071	A0035	81.0398	PAHE	MYTH
A0071	A1551	81.0229	PAHE	COTO
A0071	A1533	80.9921	PAHE	COTO
A0071	A2636	80.99	PAHE	MYTH
A0071	A1550	80.9742	PAHE	MYVE
A0071	A1536	80.9702	PAHE	MYVE
A0071	A2841	80.9674	PAHE	COTO
A0071	A2833	80.9361	PAHE	MYVE
A0071	A1136	80.9239	PAHE	MYTH
A0071	A1933	80.9151	PAHE	LANO
A0071	A1560	80.9096	PAHE	MYCI
A0071	A3110	80.9089	PAHE	MYVO
A0071	A0606	80.9088	PAHE	MYCI
A0071	A1668	80.9019	PAHE	MYVE
A0071	A1537	80.871	PAHE	COTO
A0071	A0515	80.8676	PAHE	MYVO
A0071	A0202	80.8562	PAHE	MYTH
A0071	A3113	80.8379	PAHE	MYVO
A0071	A2912	80.829	PAHE	COTO
A0071	A1565	80.8216	PAHE	MYCI
A0071	A2865	80.8199	PAHE	MYCI
A0071	A3097	80.8196	PAHE	COTO
A0071	A0201	80.8152	PAHE	COTO
A0140	A0140	100	MYVE	MYVE
A0140	A3173	99.2067	MYVE	COTO
A0140	A0141	99.1681	MYVE	MYEV
A0140	A3314	99.1437	MYVE	COTO
A0140	A3163	99.1079	MYVE	COTO
A0140	A2659	99.1014	MYVE	COTO
A0140	A2247	99.0925	MYVE	MYEV
A0140	A1058	93.0315	MYVE	COTO
A0140	A2736	92.9376	MYVE	MYVE
A0140	A3086	92.8553	MYVE	MYVE
A0140	A0768	92.7652	MYVE	MYVO
A0140	A1032	92.4254	MYVE	COTO
A0140	A0376	92.3484	MYVE	COTO
A0140	A1379	92.2989	MYVE	EPFU
A0140	A1574	92.2961	MYVE	MYCA
A0140	A1347	92.203	MYVE	EPFU
A0140	A0466	92.0286	MYVE	EPFU
A0140	A2207	92.0224	MYVE	MYCI
A0140	A1013	91.9954	MYVE	MYCI
A0140	A1143	91.9832	MYVE	MYCI
A0140	A2888	91.9674	MYVE	COTO
A0140	A2784	91.9301	MYVE	LANO
A0140	A2769	91.8853	MYVE	LANO
A0140	A1071	91.883	MYVE	LANO
A0140	A0767	91.8603	MYVE	MYEV
A0140	A2564	91.511	MYVE	MYEV
A0140	A1969	91.5031	MYVE	MYVO
A0140	A2181	91.5023	MYVE	MYEV
A0140	A0655	90.9309	MYVE	COTO
A0140	A0691	90.9037	MYVE	MYEV
A0140	A0642	90.8818	MYVE	COTO
A0140	A0414	89.4234	MYVE	MYCI
A0140	A2700	89.2869	MYVE	MYCI
A0140	A2670	89.2259	MYVE	MYCI
A0140	A1716	89.1872	MYVE	MYEV
A0140	A3151	89.1664	MYVE	MYCI
A0140	A1515	89.0962	MYVE	MYVE
A0140	A1974	89.0653	MYVE	MYTH
A0140	A1430	88.5699	MYVE	MYVE
A0140	A2767	88.5357	MYVE	MYTH
A0140	A1433	88.522	MYVE	MYVE
A0140	A0416	88.5101	MYVE	MYVE
A0140	A0958	88.4543	MYVE	MYTH
A0140	A0959	88.1654	MYVE	MYVO
A0140	A3325	88.1459	MYVE	EPFU
A0140	A0579	88.144	MYVE	MYVO
A0140	A2605	88.1348	MYVE	MYVO
A0140	A1277	88.1235	MYVE	MYVO
A0140	A1792	88.003	MYVE	MYCI
A0140	A1519	87.9543	MYVE	MYCI
A0140	A1961	87.9458	MYVE	COTO
A0140	A1729	87.9114	MYVE	MYCI
A0140	A0413	84.6409	MYVE	LANO
A0140	A2825	81.8409	MYVE	MYCI
A0140	A1186	81.7118	MYVE	MYCI
A0140	A0071	81.6833	MYVE	PAHE
A0140	A1544	81.6391	MYVE	COTO
A0140	A2758	81.6384	MYVE	MYCI
A0140	A2045	81.6162	MYVE	MYCI
A0140	A2495	81.6122	MYVE	MYCI
A0140	A1924	81.6023	MYVE	MYVO
A0140	A2375	81.5941	MYVE	MYTH
A0140	A1925	81.5928	MYVE	COTO
A0140	A1499	81.5879	MYVE	MYCI
A0140	A1790	81.5834	MYVE	COTO
A0140	A2672	81.5819	MYVE	MYCI
A0140	A2701	81.5783	MYVE	MYCI
A0140	A1554	81.5756	MYVE	MYCI
A0140	A1827	81.5689	MYVE	MYCI
A0140	A2627	81.5661	MYVE	MYVE
A0140	A0427	81.5525	MYVE	EPFU
A0140	A0814	81.5501	MYVE	MYVE
A0140	A2423	81.5373	MYVE	EPFU
A0140	A0651	81.5361	MYVE	MYVE
A0140	A1512	81.5193	MYVE	EPFU
A0140	A1511	81.5095	MYVE	COTO
A0140	A3286	81.5072	MYVE	MYTH
A0140	A2206	81.4986	MYVE	COTO
A0140	A1701	81.497	MYVE	COTO
A0140	A1921	81.4968	MYVE	MYVO
A0140	A0035	81.4855	MYVE	MYTH
A0140	A0496	81.4847	MYVE	COTO
A0140	A1722	81.4829	MYVE	MYVO
A0140	A3015	81.4825	MYVE	MYVO
A0140	A1933	81.475	MYVE	LANO
A0140	A2236	81.4724	MYVE	COTO
A0140	A1936	81.4687	MYVE	MYTH
A0140	A2820	81.4644	MYVE	MYEV
A0140	A0025	81.4601	MYVE	MYVO
A0140	A2827	81.457	MYVE	MYEV
A0140	A2733	81.453	MYVE	COTO
A0140	A2756	81.4514	MYVE	MYEV
A0140	A1573	81.4457	MYVE	COTO
A0140	A2256	81.4422	MYVE	COTO
A0140	A2188	81.4372	MYVE	MYTH
A0140	A2749	81.4318	MYVE	ANPA
A0140	A1668	81.4275	MYVE	MYVE
A0140	A2390	81.4255	MYVE	MYTH
A0140	A2746	81.4218	MYVE	COTO
A0140	A2742	81.4153	MYVE	COTO
A0140	A1226	81.4095	MYVE	EPFU
A0140	A1616	81.3971	MYVE	MYVO
A0140	A1537	81.3969	MYVE	COTO
A0140	A0763	81.387	MYVE	EPFU
A0140	A0606	81.3866	MYVE	MYCI
A0140	A2318	81.3859	MYVE	MYTH
A0140	A2843	81.378	MYVE	EPFU
A0140	A1414	81.3701	MYVE	EPFU
A0140	A2636	81.3594	MYVE	MYTH
A0140	A3207	81.3534	MYVE	COTO
A0140	A1149	81.3214	MYVE	MYTH
A0140	A1550	81.312	MYVE	MYVE
A0140	A3113	81.3043	MYVE	MYVO
A0140	A3097	81.295	MYVE	COTO
A0140	A0592	81.2747	MYVE	EPFU
A0140	A2912	81.2671	MYVE	COTO
A0140	A1514	81.2614	MYVE	MYTH
A0140	A1533	81.2561	MYVE	COTO
A0140	A1136	81.2556	MYVE	MYTH
A0140	A0201	81.2479	MYVE	COTO
A0140	A1551	81.2448	MYVE	COTO
A0140	A1536	81.2426	MYVE	MYVE
A0140	A1565	81.2418	MYVE	MYCI
A0140	A1691	81.2356	MYVE	MYVE
A0140	A2833	81.2334	MYVE	MYVE
A0140	A1560	81.2239	MYVE	MYCI
A0140	A1280	81.2093	MYVE	MYTH
A0140	A3110	81.2045	MYVE	MYVO
A0140	A2841	81.2037	MYVE	COTO
A0140	A2865	81.1618	MYVE	MYCI
A0140	A0515	81.1559	MYVE	MYVO
A0140	A0202	81.1487	MYVE	MYTH
A0141	A0141	100	MYEV	MYEV
A0141	A3314	99.1681	MYEV	COTO
A0141	A3173	99.1663	MYEV	COTO
A0141	A0140	99.1616	MYEV	MYVE
A0141	A2659	99.1499	MYEV	COTO
A0141	A3163	99.1257	MYEV	COTO
A0141	A2247	99.0433	MYEV	MYEV
A0141	A1058	93.0657	MYEV	COTO
A0141	A2736	92.9654	MYEV	MYVE
A0141	A3086	92.753	MYEV	MYVE
A0141	A0768	92.7181	MYEV	MYVO
A0141	A1032	92.3453	MYEV	COTO
A0141	A1379	92.3236	MYEV	EPFU
A0141	A1574	92.2762	MYEV	MYCA
A0141	A0376	92.1757	MYEV	COTO
A0141	A1347	92.1253	MYEV	EPFU
A0141	A0466	92.0167	MYEV	EPFU
A0141	A1013	91.9718	MYEV	MYCI
A0141	A2207	91.9591	MYEV	MYCI
A0141	A2888	91.9567	MYEV	COTO
A0141	A2784	91.9146	MYEV	LANO
A0141	A1071	91.9053	MYEV	LANO
A0141	A1143	91.9001	MYEV	MYCI
A0141	A0767	91.8962	MYEV	MYEV
A0141	A2769	91.861	MYEV	LANO
A0141	A1969	91.4883	MYEV	MYVO
A0141	A2564	91.3938	MYEV	MYEV
A0141	A2181	91.38	MYEV	MYEV
A0141	A0655	90.8954	MYEV	COTO
A0141	A0642	90.8928	MYEV	COTO
A0141	A0691	90.8007	MYEV	MYEV
A0141	A2700	89.4349	MYEV	MYCI
A0141	A2670	89.375	MYEV	MYCI
A0141	A0414	89.3261	MYEV	MYCI
A0141	A3151	89.2002	MYEV	MYCI
A0141	A1716	89.1205	MYEV	MYEV
A0141	A1515	88.9462	MYEV	MYVE
A0141	A1974	88.9006	MYEV	MYTH
A0141	A2767	88.6134	MYEV	MYTH
A0141	A1433	88.6006	MYEV	MYVE
A0141	A1430	88.5906	MYEV	MYVE
A0141	A0416	88.4216	MYEV	MYVE
A0141	A0958	88.4032	MYEV	MYTH
A0141	A0959	88.178	MYEV	MYVO
A0141	A0579	88.1519	MYEV	MYVO
A0141	A2605	88.1496	MYEV	MYVO
A0141	A3325	88.13	MYEV	EPFU
A0141	A1277	88.0845	MYEV	MYVO
A0141	A1729	87.9566	MYEV	MYCI
A0141	A1519	87.8987	MYEV	MYCI
A0141	A1961	87.8563	MYEV	COTO
A0141	A1792	87.7709	MYEV	MYCI
A0141	A0413	84.5823	MYEV	LANO
A0141	A1925	81.9041	MYEV	COTO
A0141	A1924	81.8749	MYEV	MYVO
A0141	A2825	81.8553	MYEV	MYCI
A0141	A1186	81.7335	MYEV	MYCI
A0141	A2701	81.7302	MYEV	MYCI
A0141	A2733	81.6834	MYEV	COTO
A0141	A2672	81.672	MYEV	MYCI
A0141	A0496	81.6707	MYEV	COTO
A0141	A2256	81.6707	MYEV	COTO
A0141	A0814	81.6672	MYEV	MYVE
A0141	A2627	81.6542	MYEV	MYVE
A0141	A0071	81.6517	MYEV	PAHE
A0141	A1226	81.6405	MYEV	EPFU
A0141	A0427	81.6383	MYEV	EPFU
A0141	A0651	81.6191	MYEV	MYVE
A0141	A2742	81.6126	MYEV	COTO
A0141	A1790	81.6016	MYEV	COTO
A0141	A1499	81.5778	MYEV	MYCI
A0141	A1827	81.5431	MYEV	MYCI
A0141	A2756	81.529	MYEV	MYEV
A0141	A2827	81.5275	MYEV	MYEV
A0141	A3110	81.5263	MYEV	MYVO
A0141	A2188	81.5258	MYEV	MYTH
A0141	A2495	81.52	MYEV	MYCI
A0141	A1544	81.5157	MYEV	COTO
A0141	A1554	81.5155	MYEV	MYCI
A0141	A1701	81.5152	MYEV	COTO
A0141	A1512	81.51	MYEV	EPFU
A0141	A2206	81.5064	MYEV	COTO
A0141	A1511	81.501	MYEV	COTO
A0141	A2045	81.5	MYEV	MYCI
A0141	A3015	81.4977	MYEV	MYVO
A0141	A1573	81.48	MYEV	COTO
A0141	A1414	81.4672	MYEV	EPFU
A0141	A2236	81.4613	MYEV	COTO
A0141	A1722	81.4563	MYEV	MYVO
A0141	A2758	81.4485	MYEV	MYCI
A0141	A2423	81.4421	MYEV	EPFU
A0141	A2746	81.4367	MYEV	COTO
A0141	A1933	81.4332	MYEV	LANO
A0141	A2375	81.4265	MYEV	MYTH
A0141	A2390	81.422	MYEV	MYTH
A0141	A2820	81.4194	MYEV	MYEV
A0141	A3286	81.4138	MYEV	MYTH
A0141	A0763	81.4068	MYEV	EPFU
A0141	A1921	81.3999	MYEV	MYVO
A0141	A1280	81.3945	MYEV	MYTH
A0141	A0035	81.3825	MYEV	MYTH
A0141	A1149	81.3758	MYEV	MYTH
A0141	A1537	81.3723	MYEV	COTO
A0141	A1616	81.3701	MYEV	MYVO
A0141	A2749	81.3676	MYEV	ANPA
A0141	A0592	81.3511	MYEV	EPFU
A0141	A2318	81.3441	MYEV	MYTH
A0141	A0606	81.3437	MYEV	MYCI
A0141	A3207	81.3432	MYEV	COTO
A0141	A1936	81.3425	MYEV	MYTH
A0141	A1668	81.3109	MYEV	MYVE
A0141	A0025	81.306	MYEV	MYVO
A0141	A1691	81.298	MYEV	MYVE
A0141	A2843	81.2856	MYEV	EPFU
A0141	A3113	81.2625	MYEV	MYVO
A0141	A0201	81.2542	MYEV	COTO
A0141	A1533	81.2516	MYEV	COTO
A0141	A3097	81.2486	MYEV	COTO
A0141	A1536	81.2452	MYEV	MYVE
A0141	A2636	81.2446	MYEV	MYTH
A0141	A1550	81.2388	MYEV	MYVE
A0141	A2841	81.2278	MYEV	COTO
A0141	A2865	81.2142	MYEV	MYCI
A0141	A2833	81.2027	MYEV	MYVE
A0141	A2912	81.1994	MYEV	COTO
A0141	A1514	81.199	MYEV	MYTH
A0141	A1565	81.1986	MYEV	MYCI
A0141	A1551	81.1878	MYEV	COTO
A0141	A1560	81.1704	MYEV	MYCI
A0141	A0515	81.1675	MYEV	MYVO
A0141	A0202	81.1257	MYEV	MYTH
A0141	A1136	81.0433	MYEV	MYTH
A0201	A0201	100	COTO	COTO
A0201	A1537	94.1338	COTO	COTO
A0201	A0202	93.9201	COTO	MYTH
A0201	A1936	93.8367	COTO	MYTH
A0201	A1668	93.3613	COTO	MYVE
A0201	A0606	93.3312	COTO	MYCI
A0201	A1933	93.32	COTO	LANO
A0201	A0515	92.1863	COTO	MYVO
A0201	A2865	91.7839	COTO	MYCI
A0201	A1560	91.7702	COTO	MYCI
A0201	A1565	91.6875	COTO	MYCI
A0201	A3110	91.675	COTO	MYVO
A0201	A3113	91.6068	COTO	MYVO
A0201	A3097	91.599	COTO	COTO
A0201	A2636	90.6598	COTO	MYTH
A0201	A2833	90.0529	COTO	MYVE
A0201	A2843	89.7372	COTO	EPFU
A0201	A0025	89.6246	COTO	MYVO
A0201	A1533	89.3598	COTO	COTO
A0201	A1536	89.3378	COTO	MYVE
A0201	A1551	89.3234	COTO	COTO
A0201	A1550	89.3023	COTO	MYVE
A0201	A2841	89.2565	COTO	COTO
A0201	A2912	89.2269	COTO	COTO
A0201	A0035	88.8942	COTO	MYTH
A0201	A0814	87.0926	COTO	MYVE
A0201	A1924	87.0643	COTO	MYVO
A0201	A1925	87.0253	COTO	COTO
A0201	A1722	86.9634	COTO	MYVO
A0201	A2375	86.9452	COTO	MYTH
A0201	A1554	86.8212	COTO	MYCI
A0201	A1544	86.8011	COTO	COTO
A0201	A3286	86.8011	COTO	MYTH
A0201	A2318	86.5693	COTO	MYTH
A0201	A1691	86.4883	COTO	MYVE
A0201	A1514	86.4847	COTO	MYTH
A0201	A3207	86.3947	COTO	COTO
A0201	A0592	86.316	COTO	EPFU
A0201	A1280	86.2211	COTO	MYTH
A0201	A1149	86.19	COTO	MYTH
A0201	A1136	85.7866	COTO	MYTH
A0201	A0958	81.6831	COTO	MYTH
A0201	A1277	81.6705	COTO	MYVO
A0201	A3325	81.6625	COTO	EPFU
A0201	A0579	81.6227	COTO	MYVO
A0201	A0959	81.5715	COTO	MYVO
A0201	A1058	81.5186	COTO	COTO
A0201	A2605	81.505	COTO	MYVO
A0201	A1792	81.4731	COTO	MYCI
A0201	A3086	81.4595	COTO	MYVE
A0201	A1519	81.4462	COTO	MYCI
A0201	A0413	81.4438	COTO	LANO
A0201	A1729	81.4402	COTO	MYCI
A0201	A0655	81.4291	COTO	COTO
A0201	A2784	81.4279	COTO	LANO
A0201	A1969	81.4193	COTO	MYVO
A0201	A1961	81.3967	COTO	COTO
A0201	A0642	81.3792	COTO	COTO
A0201	A1013	81.377	COTO	MYCI
A0201	A2181	81.3652	COTO	MYEV
A0201	A0691	81.3626	COTO	MYEV
A0201	A2207	81.3587	COTO	MYCI
A0201	A2564	81.3458	COTO	MYEV
A0201	A1032	81.3323	COTO	COTO
A0201	A1379	81.3107	COTO	EPFU
A0201	A1143	81.3105	COTO	MYCI
A0201	A1071	81.307	COTO	LANO
A0201	A2769	81.3047	COTO	LANO
A0201	A1574	81.3024	COTO	MYCA
A0201	A2736	81.3004	COTO	MYVE
A0201	A2247	81.2997	COTO	MYEV
A0201	A0768	81.2917	COTO	MYVO
A0201	A0376	81.2815	COTO	COTO
A0201	A1974	81.2786	COTO	MYTH
A0201	A0767	81.2634	COTO	MYEV
A0201	A0466	81.2385	COTO	EPFU
A0201	A3173	81.2178	COTO	COTO
A0201	A0140	81.2126	COTO	MYVE
A0201	A1347	81.2063	COTO	EPFU
A0201	A0416	81.1947	COTO	MYVE
A0201	A1716	81.1919	COTO	MYEV
A0201	A2700	81.1919	COTO	MYCI
A0201	A3314	81.1892	COTO	COTO
A0201	A2670	81.1764	COTO	MYCI
A0201	A3163	81.1716	COTO	COTO
A0201	A2767	81.1713	COTO	MYTH
A0201	A2659	81.1618	COTO	COTO
A0201	A2888	81.1544	COTO	COTO
A0201	A3151	81.1414	COTO	MYCI
A0201	A0141	81.1355	COTO	MYEV
A0201	A2495	81.1289	COTO	MYCI
A0201	A0414	81.121	COTO	MYCI
A0201	A1515	81.0817	COTO	MYVE
A0201	A1433	81.0543	COTO	MYVE
A0201	A1430	81.0485	COTO	MYVE
A0201	A2423	81.043	COTO	EPFU
A0201	A2045	80.9632	COTO	MYCI
A0201	A1790	80.9458	COTO	COTO
A0201	A2188	80.9134	COTO	MYTH
A0201	A1499	80.9053	COTO	MYCI
A0201	A0427	80.9045	COTO	EPFU
A0201	A0763	80.8854	COTO	EPFU
A0201	A0651	80.8704	COTO	MYVE
A0201	A2825	80.8645	COTO	MYCI
A0201	A0071	80.8537	COTO	PAHE
A0201	A2206	80.8449	COTO	COTO
A0201	A2742	80.8263	COTO	COTO
A0201	A2390	80.8124	COTO	MYTH
A0201	A1186	80.8031	COTO	MYCI
A0201	A2733	80.7961	COTO	COTO
A0201	A1573	80.7882	COTO	COTO
A0201	A1827	80.7762	COTO	MYCI
A0201	A1414	80.7691	COTO	EPFU
A0201	A1616	80.7629	COTO	MYVO
A0201	A2701	80.7559	COTO	MYCI
A0201	A1921	80.7481	COTO	MYVO
A0201	A1512	80.7426	COTO	EPFU
A0201	A3015	80.7426	COTO	MYVO
A0201	A1701	80.7392	COTO	COTO
A0201	A2672	80.7309	COTO	MYCI
A0201	A2627	80.7267	COTO	MYVE
A0201	A2820	80.723	COTO	MYEV
A0201	A2236	80.7225	COTO	COTO
A0201	A2746	80.7033	COTO	COTO
A0201	A2256	80.7005	COTO	COTO
A0201	A1511	80.6995	COTO	COTO
A0201	A2827	80.6838	COTO	MYEV
A0201	A2756	80.6798	COTO	MYEV
A0201	A2749	80.6399	COTO	ANPA
A0201	A1226	80.6333	COTO	EPFU
A0201	A2758	80.6284	COTO	MYCI
A0201	A0496	80.6209	COTO	COTO
A0202	A0202	100	MYTH	MYTH
A0202	A1537	94.2434	MYTH	COTO
A0202	A1936	94.2308	MYTH	MYTH
A0202	A0201	93.8795	MYTH	COTO
A0202	A0606	93.6683	MYTH	MYCI
A0202	A1933	93.6425	MYTH	LANO
A0202	A1668	93.6184	MYTH	MYVE
A0202	A3110	92.2369	MYTH	MYVO
A0202	A0515	92.2245	MYTH	MYVO
A0202	A1565	92.0989	MYTH	MYCI
A0202	A1560	92.0698	MYTH	MYCI
A0202	A2865	92.0392	MYTH	MYCI
A0202	A3097	91.9399	MYTH	COTO
A0202	A3113	91.9349	MYTH	MYVO
A0202	A2636	90.609	MYTH	MYTH
A0202	A2833	90.262	MYTH	MYVE
A0202	A2843	90.0413	MYTH	EPFU
A0202	A0025	89.9181	MYTH	MYVO
A0202	A1551	89.5075	MYTH	COTO
A0202	A1536	89.4859	MYTH	MYVE
A0202	A2841	89.4777	MYTH	COTO
A0202	A1533	89.4533	MYTH	COTO
A0202	A1550	89.4477	MYTH	MYVE
A0202	A2912	89.4343	MYTH	COTO
A0202	A0035	89.0717	MYTH	MYTH
A0202	A0814	87.3256	MYTH	MYVE
A0202	A1554	87.1889	MYTH	MYCI
A0202	A1544	87.1084	MYTH	COTO
A0202	A2375	87.1032	MYTH	MYTH
A0202	A1924	87.074	MYTH	MYVO
A0202	A1722	86.9855	MYTH	MYVO
A0202	A1925	86.9786	MYTH	COTO
A0202	A3286	86.8657	MYTH	MYTH
A0202	A2318	86.7367	MYTH	MYTH
A0202	A3207	86.6847	MYTH	COTO
A0202	A1514	86.5377	MYTH	MYTH
A0202	A1691	86.5253	MYTH	MYVE
A0202	A0592	86.3794	MYTH	EPFU
A0202	A1280	86.1848	MYTH	MYTH
A0202	A1149	86.1214	MYTH	MYTH
A0202	A1136	85.802	MYTH	MYTH
A0202	A0958	81.8161	MYTH	MYTH
A0202	A1277	81.7012	MYTH	MYVO
A0202	A0959	81.6515	MYTH	MYVO
A0202	A2605	81.5849	MYTH	MYVO
A0202	A3325	81.5819	MYTH	EPFU
A0202	A0413	81.5741	MYTH	LANO
A0202	A0579	81.5237	MYTH	MYVO
A0202	A1969	81.5032	MYTH	MYVO
A0202	A2181	81.4577	MYTH	MYEV
A0202	A2564	81.4571	MYTH	MYEV
A0202	A1013	81.4364	MYTH	MYCI
A0202	A2769	81.4285	MYTH	LANO
A0202	A1032	81.4183	MYTH	COTO
A0202	A1347	81.4118	MYTH	EPFU
A0202	A1379	81.4077	MYTH	EPFU
A0202	A0642	81.3996	MYTH	COTO
A0202	A0655	81.3884	MYTH	COTO
A0202	A1071	81.3867	MYTH	LANO
A0202	A2784	81.3685	MYTH	LANO
A0202	A1058	81.3531	MYTH	COTO
A0202	A1792	81.3519	MYTH	MYCI
A0202	A1729	81.3433	MYTH	MYCI
A0202	A1143	81.3311	MYTH	MYCI
A0202	A1574	81.3278	MYTH	MYCA
A0202	A0691	81.3218	MYTH	MYEV
A0202	A2888	81.3128	MYTH	COTO
A0202	A2207	81.3079	MYTH	MYCI
A0202	A1519	81.2957	MYTH	MYCI
A0202	A1961	81.2938	MYTH	COTO
A0202	A3314	81.2828	MYTH	COTO
A0202	A0376	81.2817	MYTH	COTO
A0202	A2247	81.2678	MYTH	MYEV
A0202	A0414	81.2531	MYTH	MYCI
A0202	A0767	81.2466	MYTH	MYEV
A0202	A0140	81.2393	MYTH	MYVE
A0202	A2736	81.2357	MYTH	MYVE
A0202	A3173	81.2306	MYTH	COTO
A0202	A1974	81.2194	MYTH	MYTH
A0202	A2659	81.217	MYTH	COTO
A0202	A1515	81.2163	MYTH	MYVE
A0202	A3086	81.2086	MYTH	MYVE
A0202	A0768	81.2009	MYTH	MYVO
A0202	A1430	81.189	MYTH	MYVE
A0202	A2767	81.1778	MYTH	MYTH
A0202	A1433	81.1772	MYTH	MYVE
A0202	A0466	81.1765	MYTH	EPFU
A0202	A3151	81.1525	MYTH	MYCI
A0202	A0416	81.1499	MYTH	MYVE
A0202	A1716	81.1396	MYTH	MYEV
A0202	A0141	81.1381	MYTH	MYEV
A0202	A3163	81.0715	MYTH	COTO
A0202	A2700	81.0653	MYTH	MYCI
A0202	A2825	81.032	MYTH	MYCI
A0202	A2495	81.0212	MYTH	MYCI
A0202	A2670	81.0212	MYTH	MYCI
A0202	A1186	81.021	MYTH	MYCI
A0202	A1499	80.9881	MYTH	MYCI
A0202	A2045	80.9753	MYTH	MYCI
A0202	A1827	80.918	MYTH	MYCI
A0202	A2188	80.8762	MYTH	MYTH
A0202	A1616	80.855	MYTH	MYVO
A0202	A2701	80.8466	MYTH	MYCI
A0202	A1790	80.8425	MYTH	COTO
A0202	A0763	80.8248	MYTH	EPFU
A0202	A2423	80.8058	MYTH	EPFU
A0202	A2390	80.8045	MYTH	MYTH
A0202	A0427	80.7893	MYTH	EPFU
A0202	A2627	80.7723	MYTH	MYVE
A0202	A0071	80.7595	MYTH	PAHE
A0202	A1573	80.7579	MYTH	COTO
A0202	A2672	80.7569	MYTH	MYCI
A0202	A3015	80.7529	MYTH	MYVO
A0202	A0651	80.7515	MYTH	MYVE
A0202	A2749	80.737	MYTH	ANPA
A0202	A2742	80.7353	MYTH	COTO
A0202	A2756	80.7274	MYTH	MYEV
A0202	A1921	80.7207	MYTH	MYVO
A0202	A1701	80.7183	MYTH	COTO
A0202	A2206	80.7145	MYTH	COTO
A0202	A2236	80.7095	MYTH	COTO
A0202	A1511	80.7072	MYTH	COTO
A0202	A2758	80.6967	MYTH	MYCI
A0202	A2733	80.6944	MYTH	COTO
A0202	A1512	80.6934	MYTH	EPFU
A0202	A1414	80.6925	MYTH	EPFU
A0202	A2827	80.6917	MYTH	MYEV
A0202	A2746	80.6713	MYTH	COTO
A0202	A2820	80.6499	MYTH	MYEV
A0202	A2256	80.6364	MYTH	COTO
A0202	A0496	80.6273	MYTH	COTO
A0202	A1226	80.5942	MYTH	EPFU
A0376	A0376	100	COTO	COTO
A0376	A1032	99.1446	COTO	COTO
A0376	A1574	99.0749	COTO	MYCA
A0376	A1347	98.4267	COTO	EPFU
A0376	A1379	95.661	COTO	EPFU
A0376	A1058	93.6077	COTO	COTO
A0376	A3086	93.6031	COTO	MYVE
A0376	A2736	93.5455	COTO	MYVE
A0376	A0768	93.369	COTO	MYVO
A0376	A0140	92.3146	COTO	MYVE
A0376	A3163	92.2443	COTO	COTO
A0376	A2247	92.1828	COTO	MYEV
A0376	A2659	92.1744	COTO	COTO
A0376	A0141	92.1709	COTO	MYEV
A0376	A3314	92.1004	COTO	COTO
A0376	A3173	92.0912	COTO	COTO
A0376	A2769	91.9267	COTO	LANO
A0376	A1013	91.9193	COTO	MYCI
A0376	A1071	91.9186	COTO	LANO
A0376	A1143	91.8913	COTO	MYCI
A0376	A2888	91.8645	COTO	COTO
A0376	A2784	91.8641	COTO	LANO
A0376	A0767	91.7722	COTO	MYEV
A0376	A2207	91.7377	COTO	MYCI
A0376	A0466	91.6724	COTO	EPFU
A0376	A1969	91.4206	COTO	MYVO
A0376	A2564	91.4079	COTO	MYEV
A0376	A2181	91.3887	COTO	MYEV
A0376	A0691	90.8775	COTO	MYEV
A0376	A0655	90.8547	COTO	COTO
A0376	A0642	90.8132	COTO	COTO
A0376	A0414	88.8921	COTO	MYCI
A0376	A1974	88.8239	COTO	MYTH
A0376	A2670	88.8229	COTO	MYCI
A0376	A1716	88.8202	COTO	MYEV
A0376	A2700	88.8134	COTO	MYCI
A0376	A3151	88.7667	COTO	MYCI
A0376	A1515	88.7212	COTO	MYVE
A0376	A2767	88.4844	COTO	MYTH
A0376	A0416	88.4789	COTO	MYVE
A0376	A1430	88.4116	COTO	MYVE
A0376	A1433	88.3927	COTO	MYVE
A0376	A0958	88.3129	COTO	MYTH
A0376	A0579	88.293	COTO	MYVO
A0376	A3325	88.2794	COTO	EPFU
A0376	A1277	88.2291	COTO	MYVO
A0376	A0959	88.212	COTO	MYVO
A0376	A2605	88.1869	COTO	MYVO
A0376	A1729	87.8913	COTO	MYCI
A0376	A1792	87.8622	COTO	MYCI
A0376	A1519	87.8568	COTO	MYCI
A0376	A1961	87.8453	COTO	COTO
A0376	A0413	84.811	COTO	LANO
A0376	A2825	81.928	COTO	MYCI
A0376	A1924	81.8671	COTO	MYVO
A0376	A1186	81.8469	COTO	MYCI
A0376	A2733	81.8036	COTO	COTO
A0376	A2256	81.7917	COTO	COTO
A0376	A0496	81.7844	COTO	COTO
A0376	A1226	81.7837	COTO	EPFU
A0376	A2742	81.7706	COTO	COTO
A0376	A1925	81.7432	COTO	COTO
A0376	A0071	81.7093	COTO	PAHE
A0376	A2495	81.6869	COTO	MYCI
A0376	A1790	81.6222	COTO	COTO
A0376	A2746	81.6162	COTO	COTO
A0376	A2375	81.6133	COTO	MYTH
A0376	A0651	81.6117	COTO	MYVE
A0376	A1414	81.6091	COTO	EPFU
A0376	A1499	81.609	COTO	MYCI
A0376	A1921	81.6071	COTO	MYVO
A0376	A3015	81.6022	COTO	MYVO
A0376	A2756	81.5902	COTO	MYEV
A0376	A1827	81.59	COTO	MYCI
A0376	A0427	81.5781	COTO	EPFU
A0376	A1511	81.5719	COTO	COTO
A0376	A1722	81.5683	COTO	MYVO
A0376	A2206	81.5676	COTO	COTO
A0376	A2827	81.5588	COTO	MYEV
A0376	A1933	81.5421	COTO	LANO
A0376	A2188	81.542	COTO	MYTH
A0376	A0814	81.5388	COTO	MYVE
A0376	A2318	81.5368	COTO	MYTH
A0376	A2236	81.5259	COTO	COTO
A0376	A1701	81.5252	COTO	COTO
A0376	A2045	81.5239	COTO	MYCI
A0376	A2390	81.5226	COTO	MYTH
A0376	A0592	81.5201	COTO	EPFU
A0376	A0763	81.5135	COTO	EPFU
A0376	A3286	81.5134	COTO	MYTH
A0376	A1512	81.5117	COTO	EPFU
A0376	A1149	81.5054	COTO	MYTH
A0376	A2627	81.5052	COTO	MYVE
A0376	A2820	81.5046	COTO	MYEV
A0376	A2423	81.4948	COTO	EPFU
A0376	A1280	81.4831	COTO	MYTH
A0376	A1554	81.4811	COTO	MYCI
A0376	A2672	81.4804	COTO	MYCI
A0376	A1544	81.473	COTO	COTO
A0376	A2701	81.4495	COTO	MYCI
A0376	A1936	81.4454	COTO	MYTH
A0376	A2843	81.4392	COTO	EPFU
A0376	A2749	81.4341	COTO	ANPA
A0376	A2833	81.419	COTO	MYVE
A0376	A2758	81.4144	COTO	MYCI
A0376	A0035	81.4087	COTO	MYTH
A0376	A2636	81.4009	COTO	MYTH
A0376	A1616	81.3959	COTO	MYVO
A0376	A0606	81.3868	COTO	MYCI
A0376	A3110	81.3836	COTO	MYVO
A0376	A1573	81.3682	COTO	COTO
A0376	A1668	81.3284	COTO	MYVE
A0376	A3207	81.2987	COTO	COTO
A0376	A1537	81.2903	COTO	COTO
A0376	A1533	81.2833	COTO	COTO
A0376	A1691	81.2786	COTO	MYVE
A0376	A1136	81.2201	COTO	MYTH
A0376	A2841	81.2171	COTO	COTO
A0376	A0201	81.2046	COTO	COTO
A0376	A0025	81.2009	COTO	MYVO
A0376	A1550	81.191	COTO	MYVE
A0376	A1536	81.1816	COTO	MYVE
A0376	A3113	81.1806	COTO	MYVO
A0376	A0202	81.1806	COTO	MYTH
A0376	A3097	81.1748	COTO	COTO
A0376	A2912	81.1716	COTO	COTO
A0376	A1514	81.1428	COTO	MYTH
A0376	A1560	81.135	COTO	MYCI
A0376	A0515	81.1299	COTO	MYVO
A0376	A1551	81.1258	COTO	COTO
A0376	A2865	81.1202	COTO	MYCI
A0376	A1565	81.0852	COTO	MYCI
A0413	A0413	100	LANO	LANO
A0413	A1277	85.132	LANO	MYVO
A0413	A3325	85.0867	LANO	EPFU
A0413	A0959	85.0837	LANO	MYVO
A0413	A0958	85.0281	LANO	MYTH
A0413	A0579	85.0253	LANO	MYVO
A0413	A2181	84.9581	LANO	MYEV
A0413	A1013	84.9442	LANO	MYCI
A0413	A2564	84.9436	LANO	MYEV
A0413	A2605	84.8978	LANO	MYVO
A0413	A1969	84.8737	LANO	MYVO
A0413	A1974	84.8459	LANO	MYTH
A0413	A1071	84.8435	LANO	LANO
A0413	A2769	84.8416	LANO	LANO
A0413	A2207	84.8292	LANO	MYCI
A0413	A2736	84.8191	LANO	MYVE
A0413	A1379	84.8119	LANO	EPFU
A0413	A0376	84.8069	LANO	COTO
A0413	A1792	84.8059	LANO	MYCI
A0413	A3151	84.7797	LANO	MYCI
A0413	A1729	84.7793	LANO	MYCI
A0413	A1347	84.7583	LANO	EPFU
A0413	A2784	84.7575	LANO	LANO
A0413	A1032	84.7543	LANO	COTO
A0413	A3086	84.7542	LANO	MYVE
A0413	A1519	84.7519	LANO	MYCI
A0413	A1058	84.7461	LANO	COTO
A0413	A1574	84.7393	LANO	MYCA
A0413	A1143	84.7297	LANO	MYCI
A0413	A0466	84.7256	LANO	EPFU
A0413	A0642	84.7188	LANO	COTO
A0413	A3163	84.7183	LANO	COTO
A0413	A2888	84.7179	LANO	COTO
A0413	A0416	84.7123	LANO	MYVE
A0413	A2767	84.7122	LANO	MYTH
A0413	A1961	84.7114	LANO	COTO
A0413	A0768	84.7049	LANO	MYVO
A0413	A0141	84.7037	LANO	MYEV
A0413	A1716	84.7032	LANO	MYEV
A0413	A0767	84.7013	LANO	MYEV
A0413	A0140	84.6913	LANO	MYVE
A0413	A0655	84.6834	LANO	COTO
A0413	A0691	84.6797	LANO	MYEV
A0413	A2659	84.651	LANO	COTO
A0413	A2670	84.6042	LANO	MYCI
A0413	A3314	84.5956	LANO	COTO
A0413	A3173	84.5928	LANO	COTO
A0413	A2247	84.5681	LANO	MYEV
A0413	A0414	84.5674	LANO	MYCI
A0413	A2700	84.5609	LANO	MYCI
A0413	A1430	84.5566	LANO	MYVE
A0413	A1433	84.5565	LANO	MYVE
A0413	A1515	84.5278	LANO	MYVE
A0413	A2825	82.2183	LANO	MYCI
A0413	A1186	81.9873	LANO	MYCI
A0413	A0814	81.8655	LANO	MYVE
A0413	A1499	81.8582	LANO	MYCI
A0413	A2495	81.8148	LANO	MYCI
A0413	A1924	81.8051	LANO	MYVO
A0413	A2045	81.7592	LANO	MYCI
A0413	A1790	81.7552	LANO	COTO
A0413	A0071	81.7516	LANO	PAHE
A0413	A1149	81.7415	LANO	MYTH
A0413	A1554	81.7407	LANO	MYCI
A0413	A1573	81.7367	LANO	COTO
A0413	A1544	81.7173	LANO	COTO
A0413	A0763	81.6941	LANO	EPFU
A0413	A0651	81.6898	LANO	MYVE
A0413	A2188	81.6853	LANO	MYTH
A0413	A1827	81.6704	LANO	MYCI
A0413	A1616	81.6647	LANO	MYVO
A0413	A1414	81.6625	LANO	EPFU
A0413	A3207	81.6598	LANO	COTO
A0413	A0427	81.6565	LANO	EPFU
A0413	A1668	81.6552	LANO	MYVE
A0413	A2390	81.651	LANO	MYTH
A0413	A2742	81.6438	LANO	COTO
A0413	A1921	81.6406	LANO	MYVO
A0413	A2843	81.6385	LANO	EPFU
A0413	A2375	81.6348	LANO	MYTH
A0413	A2827	81.6341	LANO	MYEV
A0413	A2318	81.6319	LANO	MYTH
A0413	A1925	81.6305	LANO	COTO
A0413	A1722	81.6281	LANO	MYVO
A0413	A2758	81.6226	LANO	MYCI
A0413	A2423	81.6186	LANO	EPFU
A0413	A2672	81.6184	LANO	MYCI
A0413	A2206	81.6157	LANO	COTO
A0413	A1514	81.6154	LANO	MYTH
A0413	A0496	81.614	LANO	COTO
A0413	A1511	81.6124	LANO	COTO
A0413	A2733	81.612	LANO	COTO
A0413	A1512	81.6076	LANO	EPFU
A0413	A2701	81.6033	LANO	MYCI
A0413	A2820	81.5995	LANO	MYEV
A0413	A1936	81.5971	LANO	MYTH
A0413	A1701	81.5962	LANO	COTO
A0413	A1226	81.5926	LANO	EPFU
A0413	A0025	81.5888	LANO	MYVO
A0413	A2746	81.5823	LANO	COTO
A0413	A2256	81.58	LANO	COTO
A0413	A2636	81.576	LANO	MYTH
A0413	A2756	81.5667	LANO	MYEV
A0413	A2627	81.5645	LANO	MYVE
A0413	A3015	81.5572	LANO	MYVO
A0413	A2236	81.552	LANO	COTO
A0413	A0035	81.5444	LANO	MYTH
A0413	A3286	81.5431	LANO	MYTH
A0413	A0606	81.5218	LANO	MYCI
A0413	A1691	81.5185	LANO	MYVE
A0413	A1933	81.5046	LANO	LANO
A0413	A1280	81.5036	LANO	MYTH
A0413	A0515	81.4942	LANO	MYVO
A0413	A2749	81.4731	LANO	ANPA
A0413	A2833	81.4594	LANO	MYVE
A0413	A0201	81.4538	LANO	COTO
A0413	A1136	81.439	LANO	MYTH
A0413	A1537	81.429	LANO	COTO
A0413	A0592	81.4178	LANO	EPFU
A0413	A2841	81.4155	LANO	COTO
A0413	A2912	81.4128	LANO	COTO
A0413	A1536	81.4116	LANO	MYVE
A0413	A1551	81.387	LANO	COTO
A0413	A0202	81.3753	LANO	MYTH
A0413	A1550	81.3644	LANO	MYVE
A0413	A3097	81.3489	LANO	COTO
A0413	A3113	81.3476	LANO	MYVO
A0413	A1533	81.3347	LANO	COTO
A0413	A1565	81.2757	LANO	MYCI
A0413	A2865	81.2522	LANO	MYCI
A0413	A1560	81.2333	LANO	MYCI
A0413	A3110	81.2168	LANO	MYVO
A0414	A0414	100	MYCI	MYCI
A0414	A2700	95.3429	MYCI	MYCI
A0414	A2670	95.2857	MYCI	MYCI
A0414	A3151	92.2931	MYCI	MYCI
A0414	A1716	92.2801	MYCI	MYEV
A0414	A1974	91.965	MYCI	MYTH
A0414	A1515	91.276	MYCI	MYVE
A0414	A2767	91.092	MYCI	MYTH
A0414	A1433	90.9784	MYCI	MYVE
A0414	A1430	90.9675	MYCI	MYVE
A0414	A0416	90.8471	MYCI	MYVE
A0414	A3163	89.3746	MYCI	COTO
A0414	A0140	89.3544	MYCI	MYVE
A0414	A3173	89.3451	MYCI	COTO
A0414	A0141	89.331	MYCI	MYEV
A0414	A2659	89.3292	MYCI	COTO
A0414	A1058	89.3205	MYCI	COTO
A0414	A2247	89.2857	MYCI	MYEV
A0414	A3314	89.2755	MYCI	COTO
A0414	A0466	89.2537	MYCI	EPFU
A0414	A2736	89.2356	MYCI	MYVE
A0414	A1013	89.1904	MYCI	MYCI
A0414	A2207	89.1696	MYCI	MYCI
A0414	A1143	89.163	MYCI	MYCI
A0414	A0768	89.1467	MYCI	MYVO
A0414	A3086	89.1446	MYCI	MYVE
A0414	A2888	89.1195	MYCI	COTO
A0414	A1071	89.1016	MYCI	LANO
A0414	A0767	89.0883	MYCI	MYEV
A0414	A1969	89.0797	MYCI	MYVO
A0414	A2784	89.0768	MYCI	LANO
A0414	A2769	89.0546	MYCI	LANO
A0414	A1379	89.0415	MYCI	EPFU
A0414	A2564	89.0188	MYCI	MYEV
A0414	A2181	89.0081	MYCI	MYEV
A0414	A1347	88.9483	MYCI	EPFU
A0414	A1032	88.9038	MYCI	COTO
A0414	A1574	88.8633	MYCI	MYCA
A0414	A0376	88.8314	MYCI	COTO
A0414	A0691	88.634	MYCI	MYEV
A0414	A0642	88.6187	MYCI	COTO
A0414	A0655	88.6006	MYCI	COTO
A0414	A0958	88.1421	MYCI	MYTH
A0414	A0959	88.0416	MYCI	MYVO
A0414	A2605	87.9611	MYCI	MYVO
A0414	A1277	87.9587	MYCI	MYVO
A0414	A3325	87.9541	MYCI	EPFU
A0414	A0579	87.934	MYCI	MYVO
A0414	A1792	87.7122	MYCI	MYCI
A0414	A1961	87.685	MYCI	COTO
A0414	A1519	87.6593	MYCI	MYCI
A0414	A1729	87.6587	MYCI	MYCI
A0414	A0413	84.5915	MYCI	LANO
A0414	A1186	82.0465	MYCI	MYCI
A0414	A2825	82.0261	MYCI	MYCI
A0414	A2701	81.7399	MYCI	MYCI
A0414	A1827	81.7301	MYCI	MYCI
A0414	A2627	81.7161	MYCI	MYVE
A0414	A2758	81.7149	MYCI	MYCI
A0414	A2672	81.7128	MYCI	MYCI
A0414	A2390	81.7119	MYCI	MYTH
A0414	A0814	81.6878	MYCI	MYVE
A0414	A1616	81.6737	MYCI	MYVO
A0414	A1924	81.6313	MYCI	MYVO
A0414	A1790	81.6257	MYCI	COTO
A0414	A2045	81.611	MYCI	MYCI
A0414	A1925	81.6095	MYCI	COTO
A0414	A2733	81.5992	MYCI	COTO
A0414	A0427	81.5985	MYCI	EPFU
A0414	A2749	81.5971	MYCI	ANPA
A0414	A2742	81.5927	MYCI	COTO
A0414	A1722	81.5882	MYCI	MYVO
A0414	A2423	81.5853	MYCI	EPFU
A0414	A2495	81.5693	MYCI	MYCI
A0414	A0071	81.5637	MYCI	PAHE
A0414	A1544	81.5506	MYCI	COTO
A0414	A2206	81.5484	MYCI	COTO
A0414	A1921	81.5384	MYCI	MYVO
A0414	A0763	81.5195	MYCI	EPFU
A0414	A3286	81.5182	MYCI	MYTH
A0414	A2188	81.5128	MYCI	MYTH
A0414	A1936	81.5086	MYCI	MYTH
A0414	A3015	81.4987	MYCI	MYVO
A0414	A1499	81.4918	MYCI	MYCI
A0414	A2236	81.4853	MYCI	COTO
A0414	A2256	81.4782	MYCI	COTO
A0414	A1554	81.4775	MYCI	MYCI
A0414	A1414	81.4724	MYCI	EPFU
A0414	A0651	81.4619	MYCI	MYVE
A0414	A2756	81.4597	MYCI	MYEV
A0414	A1149	81.4475	MYCI	MYTH
A0414	A2827	81.4469	MYCI	MYEV
A0414	A2318	81.4457	MYCI	MYTH
A0414	A1226	81.4447	MYCI	EPFU
A0414	A0496	81.4345	MYCI	COTO
A0414	A1511	81.4327	MYCI	COTO
A0414	A2746	81.427	MYCI	COTO
A0414	A2843	81.4115	MYCI	EPFU
A0414	A0035	81.41	MYCI	MYTH
A0414	A2375	81.41	MYCI	MYTH
A0414	A1573	81.4029	MYCI	COTO
A0414	A2820	81.4025	MYCI	MYEV
A0414	A1701	81.4019	MYCI	COTO
A0414	A1512	81.4002	MYCI	EPFU
A0414	A3207	81.3959	MYCI	COTO
A0414	A1691	81.3895	MYCI	MYVE
A0414	A1533	81.3879	MYCI	COTO
A0414	A1514	81.3622	MYCI	MYTH
A0414	A1550	81.3478	MYCI	MYVE
A0414	A0592	81.3371	MYCI	EPFU
A0414	A1280	81.3371	MYCI	MYTH
A0414	A1668	81.3266	MYCI	MYVE
A0414	A0025	81.2924	MYCI	MYVO
A0414	A1537	81.2914	MYCI	COTO
A0414	A1551	81.2879	MYCI	COTO
A0414	A1933	81.2849	MYCI	LANO
A0414	A2841	81.2715	MYCI	COTO
A0414	A1536	81.2474	MYCI	MYVE
A0414	A2636	81.2315	MYCI	MYTH
A0414	A0606	81.1924	MYCI	MYCI
A0414	A2833	81.1511	MYCI	MYVE
A0414	A2912	81.13	MYCI	COTO
A0414	A0515	81.1256	MYCI	MYVO
A0414	A0201	81.1239	MYCI	COTO
A0414	A1136	81.099	MYCI	MYTH
A0414	A0202	81.0943	MYCI	MYTH
A0414	A3110	81.0857	MYCI	MYVO
A0414	A3113	81.0534	MYCI	MYVO
A0414	A2865	81.048	MYCI	MYCI
A0414	A3097	81.0377	MYCI	COTO
A0414	A1560	81.0157	MYCI	MYCI
A0414	A1565	80.9891	MYCI	MYCI
A0416	A0416	100	MYVE	MYVE
A0416	A2767	95.5209	MYVE	MYTH
A0416	A1433	95.4927	MYVE	MYVE
A0416	A1430	95.4733	MYVE	MYVE
A0416	A3151	91.8482	MYVE	MYCI
A0416	A1974	91.7852	MYVE	MYTH
A0416	A1716	91.7422	MYVE	MYEV
A0416	A0414	90.6938	MYVE	MYCI
A0416	A2700	90.5553	MYVE	MYCI
A0416	A2670	90.4993	MYVE	MYCI
A0416	A1515	89.653	MYVE	MYVE
A0416	A2784	88.6879	MYVE	LANO
A0416	A2769	88.6824	MYVE	LANO
A0416	A2888	88.6512	MYVE	COTO
A0416	A1071	88.6466	MYVE	LANO
A0416	A1032	88.6091	MYVE	COTO
A0416	A1143	88.609	MYVE	MYCI
A0416	A1013	88.5901	MYVE	MYCI
A0416	A0140	88.5578	MYVE	MYVE
A0416	A1574	88.5539	MYVE	MYCA
A0416	A0466	88.5384	MYVE	EPFU
A0416	A1379	88.5244	MYVE	EPFU
A0416	A3173	88.5198	MYVE	COTO
A0416	A1347	88.5113	MYVE	EPFU
A0416	A0767	88.503	MYVE	MYEV
A0416	A0141	88.4956	MYVE	MYEV
A0416	A0376	88.4898	MYVE	COTO
A0416	A3086	88.4859	MYVE	MYVE
A0416	A2207	88.4753	MYVE	MYCI
A0416	A1058	88.4629	MYVE	COTO
A0416	A2247	88.4563	MYVE	MYEV
A0416	A3314	88.4412	MYVE	COTO
A0416	A2736	88.4403	MYVE	MYVE
A0416	A2181	88.4188	MYVE	MYEV
A0416	A2564	88.4176	MYVE	MYEV
A0416	A3163	88.3997	MYVE	COTO
A0416	A1969	88.362	MYVE	MYVO
A0416	A0768	88.3595	MYVE	MYVO
A0416	A2659	88.3486	MYVE	COTO
A0416	A0642	88.0592	MYVE	COTO
A0416	A0691	88.0122	MYVE	MYEV
A0416	A0655	87.9542	MYVE	COTO
A0416	A0958	87.9125	MYVE	MYTH
A0416	A0959	87.8373	MYVE	MYVO
A0416	A1277	87.7807	MYVE	MYVO
A0416	A2605	87.7567	MYVE	MYVO
A0416	A0579	87.7205	MYVE	MYVO
A0416	A3325	87.7081	MYVE	EPFU
A0416	A1729	87.5524	MYVE	MYCI
A0416	A1519	87.4905	MYVE	MYCI
A0416	A1792	87.4827	MYVE	MYCI
A0416	A1961	87.4602	MYVE	COTO
A0416	A0413	84.7056	MYVE	LANO
A0416	A1186	81.9942	MYVE	MYCI
A0416	A2825	81.8833	MYVE	MYCI
A0416	A1499	81.7081	MYVE	MYCI
A0416	A2045	81.6569	MYVE	MYCI
A0416	A2495	81.6283	MYVE	MYCI
A0416	A2423	81.6043	MYVE	EPFU
A0416	A1924	81.585	MYVE	MYVO
A0416	A1790	81.5639	MYVE	COTO
A0416	A1827	81.5605	MYVE	MYCI
A0416	A0651	81.5535	MYVE	MYVE
A0416	A1925	81.5461	MYVE	COTO
A0416	A0071	81.5383	MYVE	PAHE
A0416	A2188	81.5357	MYVE	MYTH
A0416	A1722	81.5327	MYVE	MYVO
A0416	A1616	81.5233	MYVE	MYVO
A0416	A0814	81.5115	MYVE	MYVE
A0416	A1414	81.5093	MYVE	EPFU
A0416	A1512	81.5015	MYVE	EPFU
A0416	A2206	81.4996	MYVE	COTO
A0416	A2746	81.4982	MYVE	COTO
A0416	A1149	81.4932	MYVE	MYTH
A0416	A0496	81.4891	MYVE	COTO
A0416	A2236	81.4887	MYVE	COTO
A0416	A2827	81.4873	MYVE	MYEV
A0416	A2733	81.484	MYVE	COTO
A0416	A1226	81.4831	MYVE	EPFU
A0416	A3286	81.4812	MYVE	MYTH
A0416	A1554	81.4763	MYVE	MYCI
A0416	A1573	81.4692	MYVE	COTO
A0416	A1701	81.4674	MYVE	COTO
A0416	A0427	81.4626	MYVE	EPFU
A0416	A0763	81.456	MYVE	EPFU
A0416	A2756	81.4558	MYVE	MYEV
A0416	A1921	81.455	MYVE	MYVO
A0416	A2256	81.4534	MYVE	COTO
A0416	A1511	81.4444	MYVE	COTO
A0416	A2742	81.444	MYVE	COTO
A0416	A3015	81.4438	MYVE	MYVO
A0416	A2390	81.4149	MYVE	MYTH
A0416	A1544	81.4068	MYVE	COTO
A0416	A2820	81.4044	MYVE	MYEV
A0416	A0592	81.3845	MYVE	EPFU
A0416	A1933	81.3809	MYVE	LANO
A0416	A2701	81.3786	MYVE	MYCI
A0416	A2636	81.3765	MYVE	MYTH
A0416	A1280	81.3703	MYVE	MYTH
A0416	A2758	81.3657	MYVE	MYCI
A0416	A1936	81.3635	MYVE	MYTH
A0416	A1533	81.3488	MYVE	COTO
A0416	A2672	81.3467	MYVE	MYCI
A0416	A2318	81.3396	MYVE	MYTH
A0416	A2627	81.3363	MYVE	MYVE
A0416	A2375	81.3254	MYVE	MYTH
A0416	A1514	81.3078	MYVE	MYTH
A0416	A0035	81.3077	MYVE	MYTH
A0416	A2833	81.2924	MYVE	MYVE
A0416	A1551	81.2875	MYVE	COTO
A0416	A2749	81.286	MYVE	ANPA
A0416	A3207	81.2792	MYVE	COTO
A0416	A1550	81.2776	MYVE	MYVE
A0416	A2841	81.2739	MYVE	COTO
A0416	A1691	81.2627	MYVE	MYVE
A0416	A1668	81.2567	MYVE	MYVE
A0416	A1536	81.2526	MYVE	MYVE
A0416	A3097	81.2459	MYVE	COTO
A0416	A0025	81.2391	MYVE	MYVO
A0416	A3113	81.2348	MYVE	MYVO
A0416	A1537	81.227	MYVE	COTO
A0416	A0201	81.1992	MYVE	COTO
A0416	A0606	81.1982	MYVE	MYCI
A0416	A2843	81.1914	MYVE	EPFU
A0416	A2865	81.1898	MYVE	MYCI
A0416	A1565	81.1781	MYVE	MYCI
A0416	A1560	81.1568	MYVE	MYCI
A0416	A3110	81.1502	MYVE	MYVO
A0416	A2912	81.149	MYVE	COTO
A0416	A0515	81.1244	MYVE	MYVO
A0416	A0202	81.1155	MYVE	MYTH
A0416	A1136	80.9988	MYVE	MYTH
A0427	A0427	100	EPFU	EPFU
A0427	A2390	83.6046	EPFU	MYTH
A0427	A2188	83.5849	EPFU	MYTH
A0427	A0071	83.5681	EPFU	PAHE
A0427	A1827	83.5321	EPFU	MYCI
A0427	A2236	83.5289	EPFU	COTO
A0427	A1616	83.5255	EPFU	MYVO
A0427	A2206	83.5153	EPFU	COTO
A0427	A2756	83.4967	EPFU	MYEV
A0427	A0496	83.4949	EPFU	COTO
A0427	A0651	83.4916	EPFU	MYVE
A0427	A2423	83.4849	EPFU	EPFU
A0427	A1573	83.4804	EPFU	COTO
A0427	A2820	83.478	EPFU	MYEV
A0427	A3015	83.4679	EPFU	MYVO
A0427	A2746	83.4664	EPFU	COTO
A0427	A2827	83.4653	EPFU	MYEV
A0427	A1790	83.4648	EPFU	COTO
A0427	A1921	83.4611	EPFU	MYVO
A0427	A1226	83.4597	EPFU	EPFU
A0427	A2627	83.4514	EPFU	MYVE
A0427	A2672	83.4384	EPFU	MYCI
A0427	A1414	83.4323	EPFU	EPFU
A0427	A2256	83.4296	EPFU	COTO
A0427	A0763	83.4291	EPFU	EPFU
A0427	A1511	83.4215	EPFU	COTO
A0427	A2742	83.4149	EPFU	COTO
A0427	A2701	83.4146	EPFU	MYCI
A0427	A2758	83.4134	EPFU	MYCI
A0427	A2495	83.4033	EPFU	MYCI
A0427	A2733	83.4004	EPFU	COTO
A0427	A1512	83.3948	EPFU	EPFU
A0427	A1701	83.3807	EPFU	COTO
A0427	A2045	83.2137	EPFU	MYCI
A0427	A2749	83.2037	EPFU	ANPA
A0427	A1499	83.1679	EPFU	MYCI
A0427	A1186	82.3864	EPFU	MYCI
A0427	A2825	82.337	EPFU	MYCI
A0427	A1013	81.8553	EPFU	MYCI
A0427	A0579	81.8074	EPFU	MYVO
A0427	A1277	81.7896	EPFU	MYVO
A0427	A0959	81.7848	EPFU	MYVO
A0427	A0768	81.757	EPFU	MYVO
A0427	A0958	81.7541	EPFU	MYTH
A0427	A2564	81.7189	EPFU	MYEV
A0427	A0376	81.7166	EPFU	COTO
A0427	A3325	81.7151	EPFU	EPFU
A0427	A2181	81.6917	EPFU	MYEV
A0427	A2207	81.6738	EPFU	MYCI
A0427	A1969	81.6729	EPFU	MYVO
A0427	A1058	81.6705	EPFU	COTO
A0427	A1143	81.6642	EPFU	MYCI
A0427	A3086	81.6423	EPFU	MYVE
A0427	A1347	81.6398	EPFU	EPFU
A0427	A1379	81.636	EPFU	EPFU
A0427	A2769	81.6322	EPFU	LANO
A0427	A1032	81.632	EPFU	COTO
A0427	A0413	81.6315	EPFU	LANO
A0427	A2888	81.6216	EPFU	COTO
A0427	A1574	81.611	EPFU	MYCA
A0427	A2605	81.6097	EPFU	MYVO
A0427	A1071	81.606	EPFU	LANO
A0427	A2736	81.5913	EPFU	MYVE
A0427	A3151	81.5907	EPFU	MYCI
A0427	A0414	81.5891	EPFU	MYCI
A0427	A0767	81.5879	EPFU	MYEV
A0427	A0655	81.5858	EPFU	COTO
A0427	A0691	81.5649	EPFU	MYEV
A0427	A2784	81.5638	EPFU	LANO
A0427	A0466	81.5545	EPFU	EPFU
A0427	A2659	81.5525	EPFU	COTO
A0427	A1792	81.5343	EPFU	MYCI
A0427	A2247	81.5185	EPFU	MYEV
A0427	A0642	81.5178	EPFU	COTO
A0427	A3163	81.5162	EPFU	COTO
A0427	A0141	81.5115	EPFU	MYEV
A0427	A1974	81.511	EPFU	MYTH
A0427	A0140	81.5054	EPFU	MYVE
A0427	A1519	81.5038	EPFU	MYCI
A0427	A0416	81.5024	EPFU	MYVE
A0427	A1729	81.5019	EPFU	MYCI
A0427	A1961	81.4773	EPFU	COTO
A0427	A1515	81.4732	EPFU	MYVE
A0427	A3173	81.4675	EPFU	COTO
A0427	A3314	81.4657	EPFU	COTO
A0427	A1430	81.4536	EPFU	MYVE
A0427	A2670	81.4362	EPFU	MYCI
A0427	A1716	81.4072	EPFU	MYEV
A0427	A2700	81.3922	EPFU	MYCI
A0427	A1433	81.3777	EPFU	MYVE
A0427	A2767	81.3481	EPFU	MYTH
A0427	A1722	81.1815	EPFU	MYVO
A0427	A1544	81.1632	EPFU	COTO
A0427	A1554	81.1395	EPFU	MYCI
A0427	A0814	81.1327	EPFU	MYVE
A0427	A2375	81.0853	EPFU	MYTH
A0427	A1924	81.07	EPFU	MYVO
A0427	A3286	81.0549	EPFU	MYTH
A0427	A1149	81.0508	EPFU	MYTH
A0427	A2318	81.0014	EPFU	MYTH
A0427	A0035	80.9973	EPFU	MYTH
A0427	A2843	80.9765	EPFU	EPFU
A0427	A1280	80.9654	EPFU	MYTH
A0427	A1925	80.9631	EPFU	COTO
A0427	A1691	80.9575	EPFU	MYVE
A0427	A1936	80.8854	EPFU	MYTH
A0427	A1533	80.8796	EPFU	COTO
A0427	A0592	80.8759	EPFU	EPFU
A0427	A0025	80.8561	EPFU	MYVO
A0427	A1136	80.8378	EPFU	MYTH
A0427	A2833	80.8347	EPFU	MYVE
A0427	A2636	80.8221	EPFU	MYTH
A0427	A3207	80.8116	EPFU	COTO
A0427	A1537	80.8031	EPFU	COTO
A0427	A1668	80.7876	EPFU	MYVE
A0427	A0201	80.7797	EPFU	COTO
A0427	A1551	80.7674	EPFU	COTO
A0427	A2841	80.7532	EPFU	COTO
A0427	A1514	80.7409	EPFU	MYTH
A0427	A1933	80.7343	EPFU	LANO
A0427	A0515	80.729	EPFU	MYVO
A0427	A1550	80.7276	EPFU	MYVE
A0427	A1536	80.7065	EPFU	MYVE
A0427	A0202	80.6851	EPFU	MYTH
A0427	A0606	80.6692	EPFU	MYCI
A0427	A3097	80.6418	EPFU	COTO
A0427	A2912	80.6383	EPFU	COTO
A0427	A1560	80.6102	EPFU	MYCI
A0427	A3113	80.5804	EPFU	MYVO
A0427	A3110	80.5574	EPFU	MYVO
A0427	A2865	80.5518	EPFU	MYCI
A0427	A1565	80.5293	EPFU	MYCI
A0466	A0466	100	EPFU	EPFU
A0466	A1013	96.1143	EPFU	MYCI
A0466	A0767	96.0587	EPFU	MYEV
A0466	A1143	96.0427	EPFU	MYCI
A0466	A1071	96.0076	EPFU	LANO
A0466	A2784	95.9912	EPFU	LANO
A0466	A2888	95.9787	EPFU	COTO
A0466	A2769	95.9063	EPFU	LANO
A0466	A2207	95.6505	EPFU	MYCI
A0466	A1058	92.198	EPFU	COTO
A0466	A2736	92.1968	EPFU	MYVE
A0466	A3086	92.0891	EPFU	MYVE
A0466	A0141	92.0172	EPFU	MYEV
A0466	A0140	91.9619	EPFU	MYVE
A0466	A0768	91.8955	EPFU	MYVO
A0466	A2247	91.8945	EPFU	MYEV
A0466	A3314	91.8725	EPFU	COTO
A0466	A3163	91.8657	EPFU	COTO
A0466	A2659	91.8611	EPFU	COTO
A0466	A3173	91.855	EPFU	COTO
A0466	A2181	91.8506	EPFU	MYEV
A0466	A2564	91.7987	EPFU	MYEV
A0466	A1032	91.785	EPFU	COTO
A0466	A1969	91.7286	EPFU	MYVO
A0466	A1574	91.6719	EPFU	MYCA
A0466	A0376	91.6026	EPFU	COTO
A0466	A1379	91.5869	EPFU	EPFU
A0466	A1347	91.4985	EPFU	EPFU
A0466	A0642	91.1428	EPFU	COTO
A0466	A0655	91.123	EPFU	COTO
A0466	A0691	91.0918	EPFU	MYEV
A0466	A0414	89.1768	EPFU	MYCI
A0466	A1515	89.0663	EPFU	MYVE
A0466	A1716	89.013	EPFU	MYEV
A0466	A2700	89.0079	EPFU	MYCI
A0466	A2670	88.9797	EPFU	MYCI
A0466	A3151	88.946	EPFU	MYCI
A0466	A1974	88.9121	EPFU	MYTH
A0466	A0416	88.4965	EPFU	MYVE
A0466	A1430	88.4864	EPFU	MYVE
A0466	A1433	88.4709	EPFU	MYVE
A0466	A2767	88.4332	EPFU	MYTH
A0466	A3325	88.3593	EPFU	EPFU
A0466	A1277	88.3441	EPFU	MYVO
A0466	A2605	88.3433	EPFU	MYVO
A0466	A0959	88.3324	EPFU	MYVO
A0466	A0958	88.3049	EPFU	MYTH
A0466	A0579	88.2755	EPFU	MYVO
A0466	A1792	87.7718	EPFU	MYCI
A0466	A1519	87.7437	EPFU	MYCI
A0466	A1729	87.7407	EPFU	MYCI
A0466	A1961	87.7361	EPFU	COTO
A0466	A0413	84.736	EPFU	LANO
A0466	A1186	82.0771	EPFU	MYCI
A0466	A2825	82.0761	EPFU	MYCI
A0466	A1924	81.6358	EPFU	MYVO
A0466	A0814	81.6328	EPFU	MYVE
A0466	A1827	81.617	EPFU	MYCI
A0466	A1790	81.6148	EPFU	COTO
A0466	A2746	81.6131	EPFU	COTO
A0466	A2627	81.6111	EPFU	MYVE
A0466	A1925	81.584	EPFU	COTO
A0466	A1149	81.5796	EPFU	MYTH
A0466	A2495	81.5741	EPFU	MYCI
A0466	A2701	81.5661	EPFU	MYCI
A0466	A0071	81.5637	EPFU	PAHE
A0466	A1921	81.563	EPFU	MYVO
A0466	A2672	81.5621	EPFU	MYCI
A0466	A2756	81.5609	EPFU	MYEV
A0466	A3015	81.5477	EPFU	MYVO
A0466	A2733	81.5466	EPFU	COTO
A0466	A2045	81.5453	EPFU	MYCI
A0466	A2742	81.5444	EPFU	COTO
A0466	A0427	81.5417	EPFU	EPFU
A0466	A0651	81.5282	EPFU	MYVE
A0466	A3286	81.5252	EPFU	MYTH
A0466	A1668	81.5247	EPFU	MYVE
A0466	A2375	81.5247	EPFU	MYTH
A0466	A1701	81.5218	EPFU	COTO
A0466	A1414	81.52	EPFU	EPFU
A0466	A2820	81.5187	EPFU	MYEV
A0466	A1499	81.5142	EPFU	MYCI
A0466	A1936	81.512	EPFU	MYTH
A0466	A2423	81.5065	EPFU	EPFU
A0466	A2206	81.5048	EPFU	COTO
A0466	A1554	81.5024	EPFU	MYCI
A0466	A2827	81.5003	EPFU	MYEV
A0466	A0496	81.4978	EPFU	COTO
A0466	A1544	81.4973	EPFU	COTO
A0466	A1573	81.4942	EPFU	COTO
A0466	A2758	81.4917	EPFU	MYCI
A0466	A1511	81.4887	EPFU	COTO
A0466	A1616	81.4871	EPFU	MYVO
A0466	A0763	81.4856	EPFU	EPFU
A0466	A1512	81.4852	EPFU	EPFU
A0466	A2390	81.4796	EPFU	MYTH
A0466	A2318	81.4429	EPFU	MYTH
A0466	A1226	81.4381	EPFU	EPFU
A0466	A2236	81.4364	EPFU	COTO
A0466	A2256	81.4204	EPFU	COTO
A0466	A1722	81.4164	EPFU	MYVO
A0466	A2749	81.4131	EPFU	ANPA
A0466	A1514	81.4126	EPFU	MYTH
A0466	A1933	81.3998	EPFU	LANO
A0466	A1280	81.3972	EPFU	MYTH
A0466	A2636	81.396	EPFU	MYTH
A0466	A3207	81.3827	EPFU	COTO
A0466	A0035	81.3694	EPFU	MYTH
A0466	A2188	81.3675	EPFU	MYTH
A0466	A2841	81.3553	EPFU	COTO
A0466	A0592	81.354	EPFU	EPFU
A0466	A1536	81.3492	EPFU	MYVE
A0466	A1533	81.3361	EPFU	COTO
A0466	A1691	81.3183	EPFU	MYVE
A0466	A1550	81.3151	EPFU	MYVE
A0466	A0201	81.3146	EPFU	COTO
A0466	A1551	81.3136	EPFU	COTO
A0466	A2843	81.3123	EPFU	EPFU
A0466	A2833	81.2897	EPFU	MYVE
A0466	A0202	81.2814	EPFU	MYTH
A0466	A1537	81.2644	EPFU	COTO
A0466	A0025	81.2639	EPFU	MYVO
A0466	A2912	81.2602	EPFU	COTO
A0466	A0606	81.2107	EPFU	MYCI
A0466	A3097	81.2104	EPFU	COTO
A0466	A1560	81.2022	EPFU	MYCI
A0466	A2865	81.1868	EPFU	MYCI
A0466	A0515	81.1866	EPFU	MYVO
A0466	A1136	81.1761	EPFU	MYTH
A0466	A1565	81.1757	EPFU	MYCI
A0466	A3113	81.1644	EPFU	MYVO
A0466	A3110	81.1612	EPFU	MYVO
A0496	A0496	100	COTO	COTO
A0496	A1226	99.9846	COTO	EPFU
A0496	A2256	99.9815	COTO	COTO
A0496	A2236	98.879	COTO	COTO
A0496	A1573	96.6593	COTO	COTO
A0496	A3015	96.1182	COTO	MYVO
A0496	A2742	96.0647	COTO	COTO
A0496	A0763	96.0578	COTO	EPFU
A0496	A1414	96.0559	COTO	EPFU
A0496	A2733	96.0529	COTO	COTO
A0496	A2827	96.02	COTO	MYEV
A0496	A2756	95.9754	COTO	MYEV
A0496	A2746	95.9732	COTO	COTO
A0496	A1512	95.9571	COTO	EPFU
A0496	A1511	95.9365	COTO	COTO
A0496	A2820	95.9338	COTO	MYEV
A0496	A1701	95.9123	COTO	COTO
A0496	A2206	95.8653	COTO	COTO
A0496	A1921	94.5484	COTO	MYVO
A0496	A2749	91.1915	COTO	ANPA
A0496	A2423	91.0744	COTO	EPFU
A0496	A2188	90.9927	COTO	MYTH
A0496	A0651	90.9379	COTO	MYVE
A0496	A0071	90.9196	COTO	PAHE
A0496	A1616	90.8334	COTO	MYVO
A0496	A1827	90.7748	COTO	MYCI
A0496	A2390	90.7692	COTO	MYTH
A0496	A2627	90.7685	COTO	MYVE
A0496	A2758	90.7645	COTO	MYCI
A0496	A2701	90.7585	COTO	MYCI
A0496	A1790	90.7421	COTO	COTO
A0496	A2672	90.7406	COTO	MYCI
A0496	A1499	85.1652	COTO	MYCI
A0496	A2495	85.1372	COTO	MYCI
A0496	A2045	85.0343	COTO	MYCI
A0496	A0427	83.551	COTO	EPFU
A0496	A1186	82.4617	COTO	MYCI
A0496	A2825	82.3306	COTO	MYCI
A0496	A0376	81.8303	COTO	COTO
A0496	A0958	81.8211	COTO	MYTH
A0496	A0959	81.7178	COTO	MYVO
A0496	A1032	81.6893	COTO	COTO
A0496	A1277	81.689	COTO	MYVO
A0496	A2564	81.6487	COTO	MYEV
A0496	A1969	81.6447	COTO	MYVO
A0496	A1716	81.6445	COTO	MYEV
A0496	A2181	81.628	COTO	MYEV
A0496	A0768	81.6246	COTO	MYVO
A0496	A3325	81.6155	COTO	EPFU
A0496	A1574	81.6147	COTO	MYCA
A0496	A0579	81.6063	COTO	MYVO
A0496	A2605	81.5969	COTO	MYVO
A0496	A1347	81.5921	COTO	EPFU
A0496	A0141	81.5596	COTO	MYEV
A0496	A2888	81.5565	COTO	COTO
A0496	A1058	81.5513	COTO	COTO
A0496	A3314	81.5486	COTO	COTO
A0496	A2659	81.5373	COTO	COTO
A0496	A3086	81.5308	COTO	MYVE
A0496	A0466	81.5124	COTO	EPFU
A0496	A3151	81.507	COTO	MYCI
A0496	A1143	81.5064	COTO	MYCI
A0496	A0767	81.5061	COTO	MYEV
A0496	A1071	81.5048	COTO	LANO
A0496	A3173	81.4965	COTO	COTO
A0496	A2784	81.493	COTO	LANO
A0496	A1379	81.4917	COTO	EPFU
A0496	A3163	81.489	COTO	COTO
A0496	A0416	81.4886	COTO	MYVE
A0496	A0414	81.4856	COTO	MYCI
A0496	A2700	81.4739	COTO	MYCI
A0496	A0413	81.4663	COTO	LANO
A0496	A1961	81.4617	COTO	COTO
A0496	A2670	81.4597	COTO	MYCI
A0496	A2736	81.4562	COTO	MYVE
A0496	A1729	81.4549	COTO	MYCI
A0496	A1974	81.443	COTO	MYTH
A0496	A2207	81.4364	COTO	MYCI
A0496	A1519	81.4324	COTO	MYCI
A0496	A2769	81.4311	COTO	LANO
A0496	A1013	81.4257	COTO	MYCI
A0496	A1433	81.38	COTO	MYVE
A0496	A1430	81.369	COTO	MYVE
A0496	A0655	81.3676	COTO	COTO
A0496	A0642	81.366	COTO	COTO
A0496	A0691	81.3545	COTO	MYEV
A0496	A0140	81.3486	COTO	MYVE
A0496	A1792	81.3419	COTO	MYCI
A0496	A0814	81.328	COTO	MYVE
A0496	A1924	81.3276	COTO	MYVO
A0496	A2767	81.3253	COTO	MYTH
A0496	A1515	81.3166	COTO	MYVE
A0496	A1925	81.295	COTO	COTO
A0496	A2247	81.2811	COTO	MYEV
A0496	A1280	81.1567	COTO	MYTH
A0496	A3286	81.1561	COTO	MYTH
A0496	A2375	81.133	COTO	MYTH
A0496	A2318	81.1029	COTO	MYTH
A0496	A1149	81.0515	COTO	MYTH
A0496	A1691	81.0328	COTO	MYVE
A0496	A1722	81.0236	COTO	MYVO
A0496	A1554	80.9686	COTO	MYCI
A0496	A1936	80.9678	COTO	MYTH
A0496	A2843	80.958	COTO	EPFU
A0496	A2636	80.953	COTO	MYTH
A0496	A0025	80.9347	COTO	MYVO
A0496	A0035	80.9331	COTO	MYTH
A0496	A1544	80.9282	COTO	COTO
A0496	A3207	80.9222	COTO	COTO
A0496	A2833	80.9132	COTO	MYVE
A0496	A0592	80.9078	COTO	EPFU
A0496	A1536	80.8828	COTO	MYVE
A0496	A1550	80.8676	COTO	MYVE
A0496	A1551	80.8583	COTO	COTO
A0496	A3110	80.8446	COTO	MYVO
A0496	A1514	80.842	COTO	MYTH
A0496	A1933	80.836	COTO	LANO
A0496	A1533	80.836	COTO	COTO
A0496	A2841	80.8079	COTO	COTO
A0496	A1668	80.7744	COTO	MYVE
A0496	A0606	80.7675	COTO	MYCI
A0496	A1136	80.7218	COTO	MYTH
A0496	A2912	80.7132	COTO	COTO
A0496	A0201	80.7039	COTO	COTO
A0496	A0515	80.6959	COTO	MYVO
A0496	A1537	80.6517	COTO	COTO
A0496	A0202	80.646	COTO	MYTH
A0496	A3097	80.6316	COTO	COTO
A0496	A3113	80.6216	COTO	MYVO
A0496	A1560	80.5519	COTO	MYCI
A0496	A2865	80.5468	COTO	MYCI
A0496	A1565	80.5407	COTO	MYCI
A0515	A0515	100	MYVO	MYVO
A0515	A1936	92.3152	MYVO	MYTH
A0515	A1537	92.2456	MYVO	COTO
A0515	A1668	92.2105	MYVO	MYVE
A0515	A0202	92.1779	MYVO	MYTH
A0515	A0201	92.1706	MYVO	COTO
A0515	A1933	91.9814	MYVO	LANO
A0515	A0606	91.878	MYVO	MYCI
A0515	A3110	91.7694	MYVO	MYVO
A0515	A2865	91.7615	MYVO	MYCI
A0515	A1560	91.6654	MYVO	MYCI
A0515	A1565	91.5746	MYVO	MYCI
A0515	A3113	91.5746	MYVO	MYVO
A0515	A3097	91.561	MYVO	COTO
A0515	A2636	90.5492	MYVO	MYTH
A0515	A2833	89.8746	MYVO	MYVE
A0515	A2843	89.6106	MYVO	EPFU
A0515	A0025	89.6068	MYVO	MYVO
A0515	A1533	89.397	MYVO	COTO
A0515	A1536	89.3604	MYVO	MYVE
A0515	A2912	89.3338	MYVO	COTO
A0515	A1550	89.3302	MYVO	MYVE
A0515	A1551	89.3294	MYVO	COTO
A0515	A2841	89.2926	MYVO	COTO
A0515	A0035	88.8711	MYVO	MYTH
A0515	A2375	87.1666	MYVO	MYTH
A0515	A0814	87.1497	MYVO	MYVE
A0515	A1554	87.1394	MYVO	MYCI
A0515	A1544	87.1026	MYVO	COTO
A0515	A1722	86.9908	MYVO	MYVO
A0515	A3286	86.8651	MYVO	MYTH
A0515	A1924	86.8532	MYVO	MYVO
A0515	A1925	86.7941	MYVO	COTO
A0515	A2318	86.7405	MYVO	MYTH
A0515	A1514	86.5007	MYVO	MYTH
A0515	A3207	86.4542	MYVO	COTO
A0515	A1691	86.4442	MYVO	MYVE
A0515	A0592	86.2831	MYVO	EPFU
A0515	A1149	86.1751	MYVO	MYTH
A0515	A1280	86.1194	MYVO	MYTH
A0515	A1136	85.8214	MYVO	MYTH
A0515	A0959	81.6927	MYVO	MYVO
A0515	A1277	81.6599	MYVO	MYVO
A0515	A3325	81.6353	MYVO	EPFU
A0515	A0579	81.6024	MYVO	MYVO
A0515	A2181	81.5376	MYVO	MYEV
A0515	A0958	81.5221	MYVO	MYTH
A0515	A2564	81.5017	MYVO	MYEV
A0515	A2207	81.4939	MYVO	MYCI
A0515	A2605	81.4838	MYVO	MYVO
A0515	A0413	81.4483	MYVO	LANO
A0515	A1969	81.4183	MYVO	MYVO
A0515	A1729	81.4035	MYVO	MYCI
A0515	A1013	81.354	MYVO	MYCI
A0515	A1032	81.3285	MYVO	COTO
A0515	A3086	81.3165	MYVO	MYVE
A0515	A2736	81.3064	MYVO	MYVE
A0515	A1961	81.2952	MYVO	COTO
A0515	A1792	81.2942	MYVO	MYCI
A0515	A0691	81.2903	MYVO	MYEV
A0515	A1519	81.284	MYVO	MYCI
A0515	A1058	81.2809	MYVO	COTO
A0515	A0768	81.2787	MYVO	MYVO
A0515	A2888	81.2785	MYVO	COTO
A0515	A2659	81.277	MYVO	COTO
A0515	A1143	81.2762	MYVO	MYCI
A0515	A0655	81.2719	MYVO	COTO
A0515	A1347	81.2664	MYVO	EPFU
A0515	A3163	81.2661	MYVO	COTO
A0515	A1379	81.2595	MYVO	EPFU
A0515	A0376	81.2555	MYVO	COTO
A0515	A2247	81.2542	MYVO	MYEV
A0515	A2784	81.2524	MYVO	LANO
A0515	A0767	81.2518	MYVO	MYEV
A0515	A1071	81.2493	MYVO	LANO
A0515	A2769	81.239	MYVO	LANO
A0515	A0414	81.2335	MYVO	MYCI
A0515	A3314	81.2263	MYVO	COTO
A0515	A0642	81.2218	MYVO	COTO
A0515	A1716	81.2172	MYVO	MYEV
A0515	A0140	81.1979	MYVO	MYVE
A0515	A3151	81.1937	MYVO	MYCI
A0515	A0466	81.1895	MYVO	EPFU
A0515	A0141	81.1775	MYVO	MYEV
A0515	A1974	81.1618	MYVO	MYTH
A0515	A1574	81.1596	MYVO	MYCA
A0515	A1430	81.1473	MYVO	MYVE
A0515	A2495	81.1038	MYVO	MYCI
A0515	A3173	81.1035	MYVO	COTO
A0515	A2767	81.0888	MYVO	MYTH
A0515	A2700	81.0815	MYVO	MYCI
A0515	A2670	81.0797	MYVO	MYCI
A0515	A1515	81.0725	MYVO	MYVE
A0515	A1433	81.0716	MYVO	MYVE
A0515	A0416	81.0568	MYVO	MYVE
A0515	A2045	81.0273	MYVO	MYCI
A0515	A1499	80.9439	MYVO	MYCI
A0515	A3015	80.9369	MYVO	MYVO
A0515	A1827	80.9187	MYVO	MYCI
A0515	A2827	80.9061	MYVO	MYEV
A0515	A1790	80.9033	MYVO	COTO
A0515	A2188	80.8854	MYVO	MYTH
A0515	A1511	80.8818	MYVO	COTO
A0515	A0427	80.8684	MYVO	EPFU
A0515	A2206	80.8614	MYVO	COTO
A0515	A0763	80.8557	MYVO	EPFU
A0515	A2390	80.853	MYVO	MYTH
A0515	A2423	80.8524	MYVO	EPFU
A0515	A2742	80.8498	MYVO	COTO
A0515	A1701	80.8395	MYVO	COTO
A0515	A1512	80.8354	MYVO	EPFU
A0515	A2756	80.8293	MYVO	MYEV
A0515	A1414	80.8233	MYVO	EPFU
A0515	A2825	80.8188	MYVO	MYCI
A0515	A2746	80.8111	MYVO	COTO
A0515	A1186	80.7958	MYVO	MYCI
A0515	A1616	80.7921	MYVO	MYVO
A0515	A2733	80.7904	MYVO	COTO
A0515	A0651	80.7687	MYVO	MYVE
A0515	A0071	80.7643	MYVO	PAHE
A0515	A2820	80.7639	MYVO	MYEV
A0515	A1573	80.7266	MYVO	COTO
A0515	A2749	80.7221	MYVO	ANPA
A0515	A2701	80.7156	MYVO	MYCI
A0515	A1921	80.6808	MYVO	MYVO
A0515	A2236	80.6798	MYVO	COTO
A0515	A2627	80.666	MYVO	MYVE
A0515	A2256	80.6634	MYVO	COTO
A0515	A1226	80.6609	MYVO	EPFU
A0515	A0496	80.6582	MYVO	COTO
A0515	A2672	80.6419	MYVO	MYCI
A0515	A2758	80.6054	MYVO	MYCI
A0579	A0579	100	MYVO	MYVO
A0579	A3325	99.4228	MYVO	EPFU
A0579	A2605	99.4173	MYVO	MYVO
A0579	A1277	99.3638	MYVO	MYVO
A0579	A0959	99.3253	MYVO	MYVO
A0579	A0958	94.5575	MYVO	MYTH
A0579	A1519	93.3686	MYVO	MYCI
A0579	A1792	93.3508	MYVO	MYCI
A0579	A1729	93.3482	MYVO	MYCI
A0579	A1961	93.3116	MYVO	COTO
A0579	A2769	88.519	MYVO	LANO
A0579	A1143	88.4902	MYVO	MYCI
A0579	A1013	88.487	MYVO	MYCI
A0579	A1058	88.4771	MYVO	COTO
A0579	A1071	88.4758	MYVO	LANO
A0579	A2784	88.4284	MYVO	LANO
A0579	A2207	88.4214	MYVO	MYCI
A0579	A0466	88.4062	MYVO	EPFU
[truncated: 15,426 more rows]

## Sheet: Table S3
Supplementary Table S3. Pan-genome analysis of the 132 Streptomyces genomes estimated using Panaroo. Isolates were randomly chosen from a culture collection of Streptomyces from healthy bats (i.e., free of white-nose syndrome) sampled in 2013–2016. QC – quality control
Gene	Non-unique Gene name	Annotation	No. isolates	No. sequences	Avg sequences per isolate	Genome Fragment	Order within Fragment	Min group size nuc	Max group size nuc	Avg group size nuc
group_85450		hypothetical protein	132	132	1	1	102133	207	207	207
group_74841		hypothetical protein	132	132	1	1	90155	150	237	155.341
group_74837		hypothetical protein	132	132	1	1	90151	555	726	610.409
yciV	yciV;	5'-3' exoribonuclease;3'5'-nucleoside bisphosphate phosphatase;hypothetical protein	132	132	1	1	89747	558	894	866.455
group_74522		hypothetical protein	132	132	1	1	89746	477	678	643.341
group_74521		hypothetical protein	132	132	1	1	89745	585	705	587.409
group_73602		hypothetical protein	132	132	1	1	88588	504	570	516.818
purC~~~purC_2	purC;purC_2	Phosphoribosylaminoimidazole-succinocarboxamide synthase	132	132	1	1	87660	897	963	908.409
desR_3~~~desR_2~~~desR~~~desR_1~~~desR_4~~~desR_5	desR_3;desR_2;desR;desR_1;desR_4;desR_5	Transcriptional regulatory protein DesR	132	132	1	1	87659	609	654	611.886
mqnC~~~mqnC_2	mqnC;mqnC_2	Cyclic dehypoxanthine futalosine synthase	132	132	1	1	87605	1200	1275	1203.98
whiB_4~~~whiB_3~~~whiB_8~~~whiB_6~~~whiB_1~~~whiB_5~~~whiB_7~~~whiB_2	whiB_4;whiB_3;whiB_8;whiB_6;whiB_1;whiB_5;whiB_7;whiB_2	Transcriptional regulator WhiB	132	132	1	1	86965	246	444	358.909
group_72288		hypothetical protein	132	132	1	1	86961	1272	1371	1287.25
group_72287		hypothetical protein	132	132	1	1	86960	555	759	610.477
purL~~~purL_2~~~purL_1	purL;purL_2;purL_1	Phosphoribosylformylglycinamidine synthase subunit PurL	132	132	1	1	86761	2250	2274	2254.61
purQ~~~purQ_2	purQ;purQ_2	Phosphoribosylformylglycinamidine synthase subunit PurQ	132	132	1	1	86755	681	762	684.932
mrp	mrp	Iron-sulfur cluster carrier protein	132	132	1	1	86533	1134	1191	1145.89
group_71760		hypothetical protein	132	133	1.00758	1	86353	342	468	362.977
purS	purS	Phosphoribosylformylglycinamidine synthase subunit PurS	132	132	1	1	86010	246	267	253.977
lsr2_2~~~lsr2_3~~~lsr2_1	lsr2_2;lsr2_3;lsr2_1;	Nucleoid-associated protein Lsr2;hypothetical protein	132	132	1	1	86007	252	450	333.545
relA~~~relA_2~~~relA_1	relA;relA_2;relA_1	Bifunctional (p)ppGpp synthase/hydrolase RelA	132	132	1	1	84764	2283	2655	2538.25
group_70076		hypothetical protein	132	132	1	1	84321	1242	1791	1448.11
group_69823		hypothetical protein	132	132	1	1	84016	159	225	163.705
group_69822		Putative ATPase	132	132	1	1	84015	966	1044	994.114
group_69805		hypothetical protein	132	132	1	1	83997	609	777	686.75
hemA~~~hemA_2~~~hemA_1	hemA;hemA_2;hemA_1	Glutamyl-tRNA reductase	132	132	1	1	83975	1368	1938	1639.36
group_69491	cysG_1;cysG_2;cysG_3	Siroheme synthase	132	132	1	1	83614	1395	1686	1636.11
group_69377		hypothetical protein	132	132	1	1	83475	471	522	473.795
rsbV_1~~~rsbV_4~~~rsbV_5~~~rsbV_2	rsbV_1;rsbV_4;rsbV_5;rsbV_2	Anti-sigma-B factor antagonist	132	132	1	1	83335	342	354	346.818
group_69236		hypothetical protein	132	132	1	1	83315	867	1056	912.977
srmB_2~~~srmB_1~~~srmB_3~~~srmB	srmB_2;srmB_1;srmB_3;srmB;	ATP-dependent RNA helicase SrmB;hypothetical protein	132	132	1	1	83236	1032	2730	2444.89
gloB_7~~~gloB_2~~~gloB_1~~~gloB_4~~~gloB_3~~~gloB~~~gloB_5	gloB_7;gloB_2;gloB_1;gloB_4;gloB_3;gloB;gloB_5	Hydroxyacylglutathione hydrolase	132	132	1	1	82954	831	849	836.795
group_68786		hypothetical protein	132	133	1.00758	1	82759	462	2424	1652.1
rpoC_1~~~rpoC	rpoC_1;rpoC	DNA-directed RNA polymerase subunit beta'	132	132	1	1	82635	3900	3915	3908.64
group_67235		hypothetical protein	132	132	1	1	80810	129	135	133.273
group_67082		putative protein;hypothetical protein	132	132	1	1	80608	543	702	637.114
gyrBR~~~gyrBR_2~~~gyrBR_1	gyrBR;gyrBR_2;gyrBR_1	DNA gyrase subunit B novobiocin-resistant	132	132	1	1	80399	183	2136	2063.55
group_66919		hypothetical protein	132	132	1	1	80398	291	696	561.523
recF~~~recF_1~~~recF_2	recF;recF_1;recF_2	DNA replication and repair protein RecF	132	132	1	1	80115	1122	1206	1133.52
rplM	rplM	50S ribosomal protein L13	132	132	1	1	79846	444	444	444
rpsI	rpsI;	30S ribosomal protein S9;hypothetical protein	132	132	1	1	79845	513	537	527.023
group_66483		6-phosphogluconate dehydrogenase NAD(+)-dependent decarboxylating	132	132	1	1	79843	876	885	879.682
griR~~~griR_1	griR;griR_1	Beta sliding clamp GriR	132	132	1	1	79842	1131	1242	1134.09
group_66295		putative protein/MSMEI_2664	132	132	1	1	79598	1230	1233	1230.82
glmM~~~glmM_1	glmM;glmM_1	Phosphoglucosamine mutase	132	132	1	1	79525	1359	1368	1359.14
dnaA~~~dnaA_1	dnaA;dnaA_1	Chromosomal replication initiator protein DnaA	132	132	1	1	79516	1719	2037	1812.05
group_65994		putative protein	132	132	1	1	79218	687	744	703.136
hisS~~~hisS_2~~~hisS_1	hisS;hisS_2;hisS_1	Histidine--tRNA ligase	132	132	1	1	79217	1260	1305	1263.09
yidC_2~~~yidC_1~~~yidC	yidC_2;yidC_1;yidC	Membrane protein insertase YidC	132	132	1	1	79109	1104	1308	1225.41
group_65909		hypothetical protein	132	132	1	1	79108	510	546	516.614
group_65632		putative AAA domain-containing protein	132	132	1	1	78743	1305	1413	1362.95
rsmG	rsmG	Ribosomal RNA small subunit methyltransferase G	132	132	1	1	78631	669	816	711.159
rpsD	rpsD	30S ribosomal protein S4	132	132	1	1	78185	519	615	613.341
soj_1~~~soj~~~soj_2	;soj_1;soj;soj_2	Iron-sulfur cluster carrier protein;Sporulation initiation inhibitor protein Soj	132	132	1	1	78015	831	1065	1015.73
noc_2~~~parB~~~noc_1	noc_2;parB;noc_1	Nucleoid occlusion protein;putative chromosome-partitioning protein ParB	132	132	1	1	78014	879	1188	1090.25
ffh~~~srp54	ffh;srp54	Signal recognition particle protein;Signal recognition particle 54 kDa protein	132	132	1	1	77854	1548	1677	1570.48
group_64619		hypothetical protein	132	132	1	1	77457	414	591	447.273
rpoB	rpoB	DNA-directed RNA polymerase subunit beta	132	132	1	1	77335	3483	3486	3485.02
rplL	rplL	50S ribosomal protein L7/L12	132	132	1	1	77334	309	387	381.955
group_64435		hypothetical protein	132	132	1	1	77238	549	627	618.068
trxA_2~~~trxA_1~~~trxA~~~trxA_3	trxA_2;trxA_1;trxA;trxA_3	Thioredoxin 1	132	132	1	1	77237	324	348	335
alaS~~~alaS_1~~~alaS_2	alaS;alaS_1;alaS_2	Alanine--tRNA ligase	132	132	1	1	76586	2670	2688	2671.09
add2_2~~~add2_1~~~add_2~~~add_3~~~add_1	;add2_2;add2_1;add_2;add_3;add_1	Aminodeoxyfutalosine deaminase;Cyclic adenylate deaminase	132	132	1	1	76457	954	1104	1014.48
rplJ	rplJ	50S ribosomal protein L10	132	132	1	1	76456	528	561	542.136
trxB_1~~~trxB_3~~~trxB~~~trxB_2	trxB_1;trxB_3;trxB;trxB_2	Thioredoxin reductase	132	132	1	1	76336	960	975	962.318
nusB	nusB	Transcription antitermination protein NusB	132	132	1	1	75965	429	438	433.841
efp~~~efp_1	efp;efp_1	Elongation factor P	132	132	1	1	75497	567	567	567
group_63032		Putative pre-16S rRNA nuclease	132	132	1	1	75495	465	495	473.386
rplA	rplA	50S ribosomal protein L1	132	132	1	1	75363	723	729	725
aspC1~~~aspC1_2	aspC1;aspC1_2	Aspartate aminotransferase	132	132	1	1	75361	1194	1380	1248.23
group_62807	;sigM	hypothetical protein;ECF RNA polymerase sigma factor SigM	132	132	1	1	75210	690	792	720.614
group_62806		hypothetical protein	132	132	1	1	75209	1692	1797	1720.73
group_62667		putative peptidase;Methionine aminopeptidase 1 mitochondrial	132	132	1	1	75028	1107	1143	1108.41
group_62254		hypothetical protein	132	132	1	1	74506	474	990	823.841
aroE~~~aroE_2~~~aroE_1	aroE;aroE_2;aroE_1;	Shikimate dehydrogenase (NADP(+));hypothetical protein	132	132	1	1	74505	132	849	828.636
secE	secE	Protein translocase subunit SecE	132	132	1	1	74293	279	345	294.591
rplK	rplK	50S ribosomal protein L11	132	132	1	1	74292	435	438	435.727
nusG	nusG	Transcription termination/antitermination protein NusG	132	132	1	1	74291	849	1023	934.523
ihfB~~~ihfB_2	ihfB;ihfB_2	Integration host factor subunit beta	132	132	1	1	73791	660	738	685.409
group_61501	;sigL_1	hypothetical protein;ECF RNA polymerase sigma factor SigL	132	132	1	1	73611	537	870	797.091
aroC~~~aroC_2~~~aroC_1~~~aroC_3	aroC;aroC_2;aroC_1;aroC_3	Chorismate synthase	132	132	1	1	73494	1185	1185	1185
aroB~~~aroK_1~~~aroK~~~aroB_1~~~aroB_2~~~aroB_3~~~aroK_2	aroB;aroK_1;aroK;aroB_1;aroB_2;aroB_3;aroK_2	3-dehydroquinate synthase;Shikimate kinase	132	215	1.62879	1	73493	501	1704	1002.6
nuoL_1~~~nuoL_2~~~nuoL	nuoL_1;nuoL_2;nuoL;	NADH-quinone oxidoreductase subunit L;hypothetical protein	132	132	1	1	73018	132	1995	1905.89
group_61031		NADH-quinone oxidoreductase subunit 11	132	132	1	1	73017	300	300	300
cca	cca;	CCA-adding enzyme;A-adding tRNA nucleotidyltransferase	132	132	1	1	72854	1215	1593	1482.45
fbiD_2~~~fbiD~~~fbiD_1~~~fbiD_3	fbiD_2;;fbiD;fbiD_1;fbiD_3	Phosphoenolpyruvate guanylyltransferase;hypothetical protein	132	223	1.68939	1	72180	204	882	510.726
group_60028		hypothetical protein;putative protein	132	132	1	1	71801	231	378	285.045
group_59906		hypothetical protein	132	132	1	1	71660	804	870	822.318
nuoI~~~ndhI_1~~~nuoI_1~~~ndhI_2~~~nuoI_2~~~ndhI	nuoI;ndhI_1;nuoI_1;ndhI_2;nuoI_2;ndhI	NADH-quinone oxidoreductase subunit I;NAD(P)H-quinone oxidoreductase subunit I chloroplastic	132	132	1	1	71659	591	783	674.477
wbpA_2~~~wbpA_1~~~wbpA~~~wbpA_3	wbpA_2;wbpA_1;wbpA;wbpA_3	UDP-N-acetyl-D-glucosamine 6-dehydrogenase	132	132	1	1	71092	1230	1356	1252.57
glpD2_2~~~glpD2~~~glpD2_1	glpD2_2;glpD2;glpD2_1	Glycerol-3-phosphate dehydrogenase 2	132	132	1	1	70952	234	1785	1697.5
gpsA~~~gpsA_1~~~gpsA_2	gpsA;gpsA_1;gpsA_2	Glycerol-3-phosphate dehydrogenase [NAD(P)+]	132	132	1	1	69960	777	1038	1009.84
plsC_2	;plsC_2	hypothetical protein;1-acyl-sn-glycerol-3-phosphate acyltransferase	132	132	1	1	69958	753	831	770.5
group_58456		hypothetical protein	132	132	1	1	69950	243	678	602.932
rpsP	rpsP;	30S ribosomal protein S16;hypothetical protein	132	132	1	1	69948	438	447	441.841
group_56795		putative protein;hypothetical protein	132	136	1.0303	1	67958	432	1812	1552.32
ddl_2~~~ddl_4~~~ddl_1~~~ddl~~~ddl_3	ddl_2;ddl_4;ddl_1;ddl;ddl_3	D-alanine--D-alanine ligase	132	132	1	1	67411	1155	1278	1166.32
group_56352		hypothetical protein	132	132	1	1	67397	240	240	240
dprA_1~~~dprA_2~~~dprA	dprA_1;dprA_2;dprA;	Putative DNA processing protein DprA;DNA processing protein DprA;hypothetical protein	132	134	1.01515	1	66842	294	1605	1181.89
group_55601		putative HTH-type transcriptional regulator;hypothetical protein	132	132	1	1	66504	504	672	617.682
group_55600		putative protein	132	132	1	1	66503	477	480	477.932
dat_3~~~dat_1~~~dat_2~~~dat~~~ilvE_2~~~ilvE_3~~~ilvE_1	dat_3;dat_1;dat_2;dat;ilvE_2;ilvE_3;ilvE_1;	D-alanine aminotransferase;Branched-chain-amino-acid aminotransferase;hypothetical protein	132	132	1	1	66364	480	828	820.614
group_55473		hypothetical protein	132	132	1	1	66348	708	825	767.591
rpsK	rpsK	30S ribosomal protein S11	132	132	1	1	65790	405	405	405
rsmD	rsmD;	Ribosomal RNA small subunit methyltransferase D;hypothetical protein	132	132	1	1	65429	579	603	585.682
thiL	thiL	Thiamine-monophosphate kinase	132	132	1	1	64589	966	984	974.955
group_53952		hypothetical protein	132	132	1	1	64541	234	234	234
trmD	trmD	tRNA (guanine-N(1)-)-methyltransferase	132	132	1	1	64517	822	822	822
folP2	folP2	Inactive dihydropteroate synthase 2	132	132	1	1	64486	843	873	865.591
groS_1~~~groS_2~~~groS	groS_1;groS_2;groS	10 kDa chaperonin	132	132	1	1	63921	309	309	309
coaD~~~coaD_2	coaD;coaD_2	Phosphopantetheine adenylyltransferase	132	132	1	1	63885	480	513	508.977
group_53302	ssgB_5	Sporulation-specific cell division protein SsgB	132	132	1	1	63745	414	414	414
yieH_2~~~yieH~~~yieH_1~~~gph_10~~~gph_9~~~gph_5~~~gph_6~~~gph_3~~~gph_2~~~gph_13~~~gph_7	yieH_2;yieH;yieH_1;gph_10;gph_9;gph_5;gph_6;gph_3;gph_2;gph_13;gph_7	6-phosphogluconate phosphatase;Phosphoglycolate phosphatase	132	132	1	1	63615	645	729	655.114
ybjJ_2~~~ybjJ_3~~~ybjJ_4~~~ybjJ_1~~~ybjJ_5~~~ybjJ_6	ybjJ_2;ybjJ_3;ybjJ_4;ybjJ_1;;ybjJ_5;ybjJ_6	Inner membrane protein YbjJ;hypothetical protein	132	154	1.16667	1	63614	690	1497	1161.25
murB~~~murB_2	murB;murB_2	UDP-N-acetylenolpyruvoylglucosamine reductase	132	132	1	1	63321	1056	1176	1070.57
groL1	groL1	60 kDa chaperonin 1	132	132	1	1	63219	1623	1650	1636
group_52566		putative HTH-type transcriptional regulator	132	132	1	1	62886	684	783	750.159
group_52291		hypothetical protein	132	132	1	1	62579	495	546	520.682
lepB~~~lepB_2~~~lepB_1	;lepB;lepB_2;lepB_1	hypothetical protein;Signal peptidase I	132	139	1.05303	1	62459	219	936	840.82
group_52167	;gno	hypothetical protein;Gluconate 5-dehydrogenase	132	132	1	1	62439	756	894	777.25
acuC	acuC	Acetoin utilization protein AcuC	132	132	1	1	62115	1104	1188	1174.23
pdg~~~nth~~~nth_1	pdg;nth;nth_1	Ultraviolet N-glycosylase/AP lyase;Endonuclease III	132	132	1	1	61922	489	1059	887.75
codAch2~~~atzC~~~atzC_2	codAch2;;atzC;atzC_2	Pterin deaminase;hypothetical protein;N-isopropylammelide isopropyl amidohydrolase	132	134	1.01515	1	59715	492	1548	1275.04
group_49658	rpmG2_2;rpmG2_1	50S ribosomal protein L33 2	132	132	1	1	59365	165	165	165
group_49330		hypothetical protein	132	132	1	1	58951	453	546	465.545
group_48906		hypothetical protein	132	132	1	1	58440	426	429	428.977
pyrR	pyrR	Bifunctional protein PyrR	132	132	1	1	57345	573	609	585.159
pyrB	pyrB	Aspartate carbamoyltransferase	132	132	1	1	56597	978	1050	996.091
pyrC~~~pyrC_1~~~pyrC_2	pyrC;pyrC_1;pyrC_2	Dihydroorotase	132	132	1	1	55594	1287	1314	1288.41
group_45480		hypothetical protein	132	132	1	1	54357	555	615	585.227
carA~~~carA_2	carA;carA_2	Carbamoyl-phosphate synthase small chain	132	132	1	1	52832	1137	1191	1151.2
rpmF_2~~~rpmF_1~~~rpmF	rpmF_2;rpmF_1;rpmF	50S ribosomal protein L32	132	132	1	1	52802	174	174	174
group_44164		hypothetical protein	132	132	1	1	52800	1455	2694	1506.77
carD	carD	RNA polymerase-binding transcription factor CarD	132	132	1	1	51525	483	483	483
group_42649		hypothetical protein	132	132	1	1	51030	540	606	550.614
nuoF~~~nuoF_2~~~nuoF_1	nuoF;nuoF_2;nuoF_1	NADH-quinone oxidoreductase subunit F	132	132	1	1	50984	1350	1392	1365
carB_2~~~carB_1~~~carB~~~carB_4	carB_2;carB_1;carB;carB_4	Carbamoyl-phosphate synthase large chain	132	132	1	1	50970	3306	3309	3308.95
rnc	rnc	Ribonuclease 3	132	132	1	1	50906	801	906	843.227
crp	crp	CRP-like cAMP-activated global transcriptional regulator	132	132	1	1	50407	675	720	676.705
rpmD	rpmD	50S ribosomal protein L30	132	132	1	1	49921	183	183	183
purF~~~purF_2	purF;purF_2	Amidophosphoribosyltransferase	132	132	1	1	49716	1347	1797	1543.59
group_40686		hypothetical protein	132	132	1	1	48733	486	1071	846.727
sigD~~~sigD_2~~~fliA_2~~~sigD_1	sigD;sigD_2;fliA_2;sigD_1	RNA polymerase sigma-D factor;RNA polymerase sigma factor FliA	132	132	1	1	48672	834	1092	864.682
nuoE	;nuoE	hypothetical protein;NADH-quinone oxidoreductase subunit E	132	132	1	1	48603	738	963	823.568
rpsE	rpsE	30S ribosomal protein S5	132	132	1	1	48597	597	606	604.864
pyrD~~~pyrD_1~~~pyrD_2	pyrD;pyrD_1;pyrD_2	Dihydroorotate dehydrogenase (quinone)	132	132	1	1	48588	1104	1146	1110.45
femX_2~~~femX_1~~~femX	femX_2;femX_1;femX	Lipid II:glycine glycyltransferase;UDP-N-acetylmuramoylpentapeptide-lysine N(6)-alanyltransferase	132	132	1	1	48505	1119	1122	1120.02
mdtH_2~~~mdrP~~~mdrP_1~~~mdtH_1~~~mdrP_2	;mdtH_2;mdrP;mdrP_1;mdtH_1;mdrP_2	hypothetical protein;Multidrug resistance protein MdtH;Na(+) Li(+) K(+)/H(+) antiporter	132	184	1.39394	1	47300	147	1482	519.587
rplO	rplO	50S ribosomal protein L15	132	132	1	1	47228	456	456	456
adk~~~adk_1	adk;adk_1	Adenylate kinase	132	132	1	1	47227	648	660	654.114
purM~~~purM_2	purM;purM_2	Phosphoribosylformylglycinamidine cyclo-ligase	132	132	1	1	46970	1068	1095	1074.68
rplN	rplN	50S ribosomal protein L14	132	132	1	1	45852	369	369	369
map1_2~~~map1~~~map1_1~~~map_1~~~map_2	map-1_2;map-1;;map-1_1;map_1;map_2	Methionine aminopeptidase 1;hypothetical protein;Methionine aminopeptidase 1 mitochondrial	132	137	1.03788	1	45785	165	858	797.672
group_38050		hypothetical protein	132	132	1	1	45617	333	333	333
nuoD	nuoD	NADH-quinone oxidoreductase subunit D	132	132	1	1	45456	1323	1389	1336.5
rplR	rplR	50S ribosomal protein L18	132	132	1	1	45446	384	384	384
coaBC~~~coaBC_3~~~coaBC_1~~~coaBC_2	coaBC;coaBC_3;coaBC_1;coaBC_2	Coenzyme A biosynthesis bifunctional protein CoaBC	132	132	1	1	45435	1203	1275	1213.89
pyrF~~~pyrF_1~~~pyrF_2	pyrF;pyrF_1;pyrF_2	Orotidine 5'-phosphate decarboxylase	132	132	1	1	45434	840	876	846.455
group_37820		hypothetical protein	132	132	1	1	45342	303	327	316.386
rplI	rplI	50S ribosomal protein L9	132	132	1	1	45341	447	447	447
rplW	;rplW	hypothetical protein;50S ribosomal protein L23	132	132	1	1	44757	324	420	353.636
secY	secY	Protein translocase subunit SecY	132	132	1	1	43629	1314	1320	1316.77
group_36052		hypothetical protein	132	132	1	1	43268	252	273	261.182
group_35311		hypothetical protein;putative protein	132	132	1	1	42389	975	1092	1034.61
sigE_2~~~sigE_4~~~sigE_3~~~sigE_5	sigE_2;sigE_4;;sigE_3;sigE_5	ECF RNA polymerase sigma factor SigE;hypothetical protein	132	132	1	1	42338	648	780	760.955
rplX	rplX	50S ribosomal protein L24	132	132	1	1	41836	312	324	323.545
rplP	rplP	50S ribosomal protein L16	132	132	1	1	41835	174	420	418.136
rpsQ	rpsQ	30S ribosomal protein S17	132	132	1	1	41834	282	309	285.614
tuf_1~~~tuf_2	tuf_1;tuf_2	Elongation factor Tu	132	132	1	1	41823	1194	1278	1198.32
infA	infA	Translation initiation factor IF-1	132	132	1	1	41734	222	222	222
group_34564		hypothetical protein	132	132	1	1	41508	675	981	840.636
nuoC	nuoC	NADH-quinone oxidoreductase subunit C	132	132	1	1	41296	708	777	729.773
rplF	rplF	50S ribosomal protein L6	132	132	1	1	41284	540	540	540
rpsZ	rpsZ	30S ribosomal protein S14 type Z	132	132	1	1	41283	186	186	186
rpoZ	rpoZ	DNA-directed RNA polymerase subunit omega	132	132	1	1	41263	261	306	272.977
group_34354		hypothetical protein	132	132	1	1	41262	243	378	308.455
group_34250		putative oxidoreductase/MSMEI_1564	132	132	1	1	41137	1125	1131	1125.09
rpsF	rpsF	30S ribosomal protein S6	132	132	1	1	41126	291	291	291
rpsR1_2~~~rpsR1	rpsR1_2;rpsR1	30S ribosomal protein S18 1	132	132	1	1	41124	237	237	237
rplD	rplD	50S ribosomal protein L4	132	132	1	1	41011	651	663	653.273
rplB	rplB	50S ribosomal protein L2	132	132	1	1	40330	837	837	837
rplV	rplV	50S ribosomal protein L22	132	132	1	1	40329	348	378	361.5
phoU2	phoU2	Phosphate-specific transport system accessory protein PhoU	132	132	1	1	38898	678	762	681.909
vdh_1~~~vdh~~~vdh_2	vdh_1;vdh;vdh_2	Valine dehydrogenase	132	133	1.00758	1	38324	435	1146	1086.16
group_30757		putative protein	132	132	1	1	36981	1050	1182	1090.64
group_30686		Putative O-methyltransferase	132	132	1	1	36899	525	732	628.182
paaG~~~paaG_1~~~paaG_2~~~paaG_3	paaG;paaG_1;paaG_2;paaG_3	12-epoxyphenylacetyl-CoA isomerase	132	132	1	1	36898	801	906	808.091
rplE	rplE	50S ribosomal protein L5	132	132	1	1	36193	552	558	556.136
rpmC	rpmC	50S ribosomal protein L29	132	132	1	1	36192	225	225	225
fusA_1~~~fusA_2~~~fusA	fusA_1;fusA_2;fusA	Elongation factor G	132	132	1	1	36180	1671	2133	2126.32
rpsL	rpsL	30S ribosomal protein S12	132	132	1	1	36179	372	372	372
rpmJ	rpmJ;	50S ribosomal protein L36;hypothetical protein	132	132	1	1	36068	114	150	115.636
regX3_1~~~regX3_3~~~regX3_2	regX3_1;regX3_3;regX3_2	Sensory transduction protein regX3	132	132	1	1	35714	681	681	681
group_29593		hypothetical protein	132	132	1	1	35596	477	579	509.545
nuoB	nuoB	NADH-quinone oxidoreductase subunit B	132	132	1	1	35455	555	555	555
rpsH	rpsH	30S ribosomal protein S8	132	132	1	1	35439	399	399	399
gmk	gmk	Guanylate kinase	132	132	1	1	35419	558	618	593.864
gltC_8~~~gltC_6~~~gltC_5~~~cynR~~~gltC_2~~~gltC_11~~~gltC_10~~~gltC_4~~~cynR_2~~~gltC_1~~~gltC_3~~~gltC_9~~~gltC_7	gltC_8;gltC_6;gltC_5;cynR;gltC_2;gltC_11;gltC_10;gltC_4;cynR_2;gltC_1;gltC_3;gltC_9;gltC_7	HTH-type transcriptional regulator GltC;HTH-type transcriptional regulator CynR	132	132	1	1	35213	855	951	888.5
degU_9~~~degU_8	degU_9;degU_8	Transcriptional regulatory protein DegU	132	132	1	1	35209	543	612	611.477
guaB~~~guaB_2	guaB;guaB_2	Inosine-5'-monophosphate dehydrogenase	132	133	1.00758	1	35208	108	1518	1497.02
rplC	rplC	50S ribosomal protein L3	132	132	1	1	35044	645	645	645
rpsS	rpsS	30S ribosomal protein S19	132	132	1	1	34016	282	282	282
rpoA_2~~~rpoA_1~~~rpoA	rpoA_2;rpoA_1;rpoA	DNA-directed RNA polymerase subunit alpha	132	132	1	1	33070	210	1023	970.75
sasA_2~~~sasA_11~~~sasA_4~~~sasA_12~~~sasA_14~~~sasA_10~~~sasA_15~~~sasA_7~~~sasA_16~~~senX3~~~sasA_9~~~sasA_5~~~sasA_6~~~sasA_8	sasA_2;sasA_11;sasA_4;sasA_12;sasA_14;sasA_10;sasA_15;sasA_7;sasA_16;senX3;sasA_9;sasA_5;sasA_6;sasA_8	Adaptive-response sensory-kinase SasA;Signal-transduction histidine kinase senX3	132	132	1	1	31744	1200	1338	1264.34
group_24258		hypothetical protein	132	132	1	1	29148	426	726	595.523
group_23267		hypothetical protein;Putative DNA-binding proteinA	132	132	1	1	27948	171	246	218.023
group_22875		hypothetical protein	132	132	1	1	27487	660	1062	866.409
rpsG	rpsG	30S ribosomal protein S7	132	132	1	1	26383	471	471	471
rpsM	rpsM	30S ribosomal protein S13	132	132	1	1	26133	381	381	381
group_20897		putative protein	132	132	1	1	25110	309	315	313.591
nuoA	nuoA	NADH-quinone oxidoreductase subunit A	132	132	1	1	24848	360	360	360
whiD~~~whiD_2~~~whiD_1~~~whiB_5~~~whiD_4	whiD;whiD_2;whiD_1;whiB_5;whiD_4	Transcriptional regulator WhiD;Transcriptional regulator WhiB	132	132	1	1	24350	327	375	338.068
shbA_1~~~shbA~~~shbA_2	shbA_1;shbA;;shbA_2	ECF RNA polymerase sigma factor ShbA;hypothetical protein	132	132	1	1	24349	576	771	633.205
rpsJ	rpsJ	30S ribosomal protein S10	132	132	1	1	24009	309	360	309.386
zntB_1~~~corA_1~~~corA_5~~~corA_3~~~corA_4~~~corA_2	zntB_1;corA_1;corA_5;corA_3;corA_4;;corA_2	Zinc transport protein ZntB;Cobalt/magnesium transport protein CorA;hypothetical protein	132	132	1	1	22299	1116	1143	1122.43
mtrA	mtrA	DNA-binding response regulator MtrA	132	132	1	1	21373	690	690	690
rplQ	;rplQ	hypothetical protein;50S ribosomal protein L17	132	132	1	1	20080	465	525	489.318
group_1487		hypothetical protein	132	132	1	1	1681	168	168	168
lfrA_2~~~lfrA_1~~~lfrA_3~~~qacA_3~~~qacA_2~~~qacA_4~~~qacA_6~~~qacA_1~~~lfrA	lfrA_2;lfrA_1;lfrA_3;qacA_3;qacA_2;qacA_4;qacA_6;qacA_1;lfrA	Multidrug efflux pump LfrA;Antiseptic resistance protein	131	131	1	1	92308	1533	1557	1544.31
lfrR_1~~~lfrR	;lfrR_1;lfrR	hypothetical protein;HTH-type transcriptional repressor LfrR	131	131	1	1	92307	528	594	559.122
plsC_1~~~plsC_2~~~plsC~~~plsC_3	plsC_1;;plsC_2;plsC;plsC_3	1-acyl-sn-glycerol-3-phosphate acyltransferase;hypothetical protein;putative protein	131	131	1	1	92021	630	888	676.695
glpQ_3~~~glpQ_1~~~glpQ_4~~~glpQ_2~~~glpQ	glpQ_3;glpQ_1;glpQ_4;glpQ_2;;glpQ	Glycerophosphodiester phosphodiesterase periplasmic;Glycerophosphodiester phosphodiesterase;hypothetical protein	131	132	1.00763	1	92020	426	1218	1159.05
sigF_1~~~sigF_5~~~sigF_3~~~sigF_6~~~sigF~~~sigF_2~~~sigF_4~~~sigF_7	sigF_1;sigF_5;sigF_3;sigF_6;sigF;sigF_2;sigF_4;sigF_7	RNA polymerase sigma factor SigF	131	131	1	1	91626	840	876	863.267
sigF_2~~~sigF_4~~~fliA_2~~~sigF_5~~~fliA_1~~~fliA_3~~~fliA_4~~~sigF_3~~~sigF_1~~~sigF_6	sigF_2;sigF_4;fliA_2;sigF_5;fliA_1;fliA_3;fliA_4;sigF_3;sigF_1;sigF_6	RNA polymerase sigma factor SigF;RNA polymerase sigma factor FliA	131	131	1	1	91625	678	1128	916.58
tadA~~~tadA_2~~~tadA_3~~~tadA_1~~~tadA_4	tadA;tadA_2;tadA_3;tadA_1;tadA_4	tRNA-specific adenosine deaminase	131	131	1	1	90909	429	582	481.649
upp~~~upp_2	upp;upp_2	Uracil phosphoribosyltransferase	131	131	1	1	90516	636	1071	646.076
group_74368		hypothetical protein	131	131	1	1	89568	297	300	297.092
group_74220		hypothetical protein	131	131	1	1	89390	507	678	536.038
fmt~~~fmt_2~~~fmt_1~~~fmt_3	fmt;fmt_2;fmt_1;fmt_3	Methionyl-tRNA formyltransferase	131	131	1	1	89389	933	1089	941.931
group_74008		hypothetical protein	131	131	1	1	89128	363	522	388.191
acpS_1~~~acpS~~~acpS_2	acpS_1;acpS;acpS_2;	Holo-[acyl-carrier-protein] synthase;hypothetical protein	131	131	1	1	89101	147	513	368.038
glpQ_3~~~glpQ_2~~~glpQ_4~~~glpQ_1~~~glpQ_5~~~ugpQ~~~ugpQ_2	glpQ_3;glpQ_2;glpQ_4;glpQ_1;glpQ_5;ugpQ;ugpQ_2	Glycerophosphodiester phosphodiesterase;Glycerophosphodiester phosphodiesterase cytoplasmic	131	131	1	1	89072	762	867	769.397
infC	infC;	Translation initiation factor IF-3;hypothetical protein	131	132	1.00763	1	88857	192	1053	746.114
rpmI	rpmI	50S ribosomal protein L35	131	131	1	1	88856	195	195	195
group_73242		hypothetical protein	131	131	1	1	88153	753	1431	1369.1
rbpA_2	rbpA_2	RNA polymerase-binding protein RbpA	131	131	1	1	88152	375	375	375
rplT	rplT	50S ribosomal protein L20	131	131	1	1	88084	384	393	385.969
rlmB_2~~~aviRb~~~rlmB_1~~~rlmB_3~~~aviRb_1	rlmB_2;aviRb;rlmB_1;rlmB_3;aviRb_1	23S rRNA (guanosine-2'-O-)-methyltransferase RlmB;23S rRNA (uridine(2479)-2'-O)-methyltransferase	131	131	1	1	87460	741	966	850.511
menG~~~menG_2~~~menG_1~~~COQ5_6~~~COQ5_11	menG;menG_2;menG_1;COQ5_6;COQ5_11	Demethylmenaquinone methyltransferase;2-methoxy-6-polyprenyl-14-benzoquinol methylase mitochondrial	131	131	1	1	87428	645	957	693.435
ruvC~~~ruvC_2	ruvC;ruvC_2	Crossover junction endodeoxyribonuclease RuvC	131	131	1	1	87369	489	615	570.183
tcyC~~~glnQ_6~~~glnQ_3~~~glnQ_1~~~artM~~~glnQ_7~~~artM_2~~~glnQ_4~~~artM_1~~~glnQ_2	tcyC;;glnQ_6;glnQ_3;glnQ_1;artM;glnQ_7;artM_2;glnQ_4;artM_1;glnQ_2	L-cystine import ATP-binding protein TcyC;hypothetical protein;Glutamine transport ATP-binding protein GlnQ;Arginine transport ATP-binding protein ArtM	131	131	1	1	86986	99	813	738.779
ruvA	ruvA	Holliday junction ATP-dependent DNA helicase RuvA	131	131	1	1	86148	606	633	623.954
ruvB~~~ruvB_2~~~ruvB_1	ruvB;ruvB_2;ruvB_1	Holliday junction ATP-dependent DNA helicase RuvB	131	131	1	1	86147	1062	1140	1075.99
hutI_3~~~hutI_4~~~hutI_2~~~hutI_1~~~nfdA_3~~~nfdA_4~~~nfdA_5~~~nfdA_2~~~hutI	hutI_3;hutI_4;hutI_2;hutI_1;nfdA_3;nfdA_4;nfdA_5;;nfdA_2;hutI	Imidazolonepropionase;N-substituted formamide deformylase;hypothetical protein	131	131	1	1	85745	1188	1701	1640.7
group_71077		hypothetical protein	131	131	1	1	85521	3921	4050	3950.7
group_70788		hypothetical protein	131	131	1	1	85186	444	516	476.817
secF	secF	Protein translocase subunit SecF	131	131	1	1	85069	1053	1149	1101
iaaM	iaaM	Tryptophan 2-monooxygenase	131	131	1	1	84382	1692	1722	1701.32
group_70036		hypothetical protein	131	131	1	1	84272	786	882	824.748
ramA~~~ramA_2~~~ramA_1~~~ramA_3	ramA;ramA_2;ramA_1;ramA_3	(R)-stereoselective amidase	131	131	1	1	84257	798	852	801.389
asnC_4~~~asnC_3~~~asnC_5~~~asnC_2~~~asnC_1~~~lrp_3	asnC_4;asnC_3;asnC_5;asnC_2;asnC_1;;lrp_3	Regulatory protein AsnC;hypothetical protein;Leucine-responsive regulatory protein	131	131	1	1	84054	453	552	473.588
group_69800		Ferredoxin	131	131	1	1	83990	321	333	324.389
dapL~~~dapL_2~~~dapL_1	dapL;dapL_2;dapL_1	LL-diaminopimelate aminotransferase	131	131	1	1	83712	1095	1125	1100.93
hemC~~~hemC_2~~~hemC_3~~~hemC_1	hemC;hemC_2;hemC_3;hemC_1	Porphobilinogen deaminase	131	131	1	1	83660	960	1005	973.695
lrp_3~~~lrp_2~~~lrp_4	lrp_3;lrp_2;;lrp_4	Leucine-responsive regulatory protein;hypothetical protein	131	131	1	1	83532	441	642	451.649
group_68553		hypothetical protein	131	131	1	1	82485	549	555	549.664
thrS~~~thrS_1~~~thrS_2	thrS;thrS_1;thrS_2	Threonine--tRNA ligase	131	131	1	1	81630	516	1983	1966.21
group_67869		AP-4-A phosphorylase	131	131	1	1	81623	549	573	562.443
pgsA2_1~~~pgsA2_2	pgsA2_1;pgsA2_2	Phosphatidylinositol phosphate synthase	131	131	1	1	81390	642	762	676.168
group_67694		Phosphatidylinositol mannoside acyltransferase	131	131	1	1	81389	903	969	930.389
group_67601		hypothetical protein	131	131	1	1	81272	537	573	546.802
pimA~~~pimA_1	pimA;pimA_1	Phosphatidyl-myo-inositol mannosyltransferase	131	131	1	1	81271	1161	1299	1167.18
pdxS	pdxS	Pyridoxal 5'-phosphate synthase subunit PdxS	131	131	1	1	81156	906	924	919.168
pdxT	pdxT	Pyridoxal 5'-phosphate synthase subunit PdxT	131	131	1	1	81154	591	633	601.168
group_67392		putative transcriptional regulatory protein	131	131	1	1	81001	753	759	754.511
group_66646		hypothetical protein	131	131	1	1	80051	192	216	201.802
group_66441		hypothetical protein	131	131	1	1	79781	315	768	590.061
yidD	yidD	Putative membrane protein insertion efficiency factor	131	131	1	1	79515	282	387	335.931
group_66171		Serine protease inhibitor	131	131	1	1	79441	423	423	423
coaA~~~coaA_2	coaA;coaA_2	Pantothenate kinase	131	131	1	1	79117	924	1110	1005.98
group_65831		hypothetical protein	131	136	1.03817	1	79007	372	594	584.471
amt~~~amtB~~~amt_1~~~amt_2~~~nrgA~~~amt_3	amt;amtB;amt_1;amt_2;nrgA;amt_3	Ammonia channel;Ammonium transporter	131	131	1	1	79005	1341	1377	1356.07
group_65633		hypothetical protein	131	131	1	1	78744	612	666	636.779
group_65445		Serine protease inhibitor	131	131	1	1	78507	420	423	422.267
glnB_3~~~glnB_1~~~glnB_2	glnB_3;glnB_1;glnB_2	Nitrogen regulatory protein P-II	131	131	1	1	78505	339	339	339
glnD	glnD	Bifunctional uridylyltransferase/uridylyl-removing enzyme	131	131	1	1	78502	2268	2616	2458.08
group_63004		hypothetical protein	131	131	1	1	75460	780	942	812.313
nuoN~~~nuoN_2~~~nuoN_1	nuoN;nuoN_2;nuoN_1	NADH-quinone oxidoreductase subunit N	131	131	1	1	74498	1650	1704	1663.15
gshA~~~gshA_1~~~gshA_2~~~gshA_4	gshA;gshA_1;gshA_2;gshA_4;	Glutamate--cysteine ligase;hypothetical protein	131	131	1	1	74477	1503	1557	1520.08
group_61491		hypothetical protein	131	131	1	1	73598	603	711	667.809
ino1	ino1	Inositol-3-phosphate synthase	131	131	1	1	73597	1083	1191	1084.65
nuoM~~~nuoM_2~~~nuoM_1	nuoM;nuoM_2;nuoM_1	NADH-quinone oxidoreductase subunit M	131	131	1	1	73469	1572	1638	1587.27
group_61366		hypothetical protein	131	131	1	1	73444	144	288	251.29
gcvP	gcvP	putative glycine dehydrogenase (decarboxylating)	131	131	1	1	73443	2886	2895	2888.11
group_60803		hypothetical protein	131	131	1	1	72746	186	246	202.191
thiB	thiB	Thiamine-binding periplasmic protein	131	131	1	1	72054	1071	1134	1102.08
rlmN	rlmN	putative dual-specificity RNA methyltransferase RlmN;Dual-specificity RNA methyltransferase RlmN	131	131	1	1	72050	1107	1116	1109.5
group_59997		putative MFS-type transporter	131	131	1	1	71766	1257	1311	1268.91
group_59477		hypothetical protein	131	131	1	1	71146	363	399	373.672
dinB1~~~dinB~~~dinB_2~~~dinB_1~~~dinB_3~~~dinB1_1~~~dinB1_2	dinB1;dinB;dinB_2;dinB_1;dinB_3;dinB1_1;dinB1_2	DNA polymerase IV 1;DNA polymerase IV	131	131	1	1	71145	1335	2121	1467.8
hemB~~~hemB_3~~~hemB_1~~~hemB_2	hemB;hemB_3;hemB_1;hemB_2	Delta-aminolevulinic acid dehydratase	131	131	1	1	71029	930	1005	983.107
cdsA~~~cdsA_2	cdsA;;cdsA_2	Phosphatidate cytidylyltransferase;hypothetical protein	131	131	1	1	69782	774	1089	1030.19
frr	frr	Ribosome-recycling factor	131	131	1	1	69781	558	687	570.504
rpmB_2~~~rpmB_1~~~rpmB	rpmB_2;rpmB_1;rpmB	50S ribosomal protein L28	131	131	1	1	67435	186	186	186
tsf	tsf	Elongation factor Ts	131	131	1	1	66985	837	855	837.824
pyrH	pyrH	Uridylate kinase	131	131	1	1	66983	762	780	773.817
group_55885		putative tRNA/rRNA methyltransferase	131	131	1	1	66848	933	972	961.328
dapE_4~~~dapE_2~~~dapE_3~~~dapE_1~~~dapE_6~~~dapE_5~~~dapE_7	dapE_4;dapE_2;dapE_3;dapE_1;dapE_6;dapE_5;dapE_7	Putative succinyl-diaminopimelate desuccinylase DapE	131	131	1	1	66825	1080	1152	1084.74
cysS~~~cysS_1	cysS;cysS_1	Cysteine--tRNA ligase	131	131	1	1	66090	1401	1458	1404.46
yhfK~~~yhfK_2~~~yhfK_3~~~yhfK_1	yhfK;yhfK_2;yhfK_3;yhfK_1	putative sugar epimerase YhfK	131	131	1	1	65064	657	711	657.412
nhaA~~~nhaA_2~~~nhaA_1~~~nhaA_3	nhaA;nhaA_2;nhaA_1;nhaA_3	Na(+)/H(+) antiporter NhaA	131	131	1	1	64239	870	1479	1413.71
group_53715		Serine protease;hypothetical protein	131	132	1.00763	1	64238	387	1212	1194.32
rpsB	;rpsB	hypothetical protein;30S ribosomal protein S2	131	131	1	1	63846	756	996	942.573
nuoG	nuoG;	NADH-quinone oxidoreductase subunit G;hypothetical protein	131	143	1.0916	1	63835	186	2541	2232.1
group_53121		hypothetical protein	131	131	1	1	63534	204	219	211.74
nudL~~~nudL_2	nudL;nudL_2	putative Nudix hydrolase NudL	131	131	1	1	63501	618	990	810.824
tag~~~tag_2	tag;tag_2	DNA-3-methyladenine glycosylase 1	131	131	1	1	55836	564	606	589.053
ephA~~~ephA_2~~~ephA_1~~~menH_5~~~menH_7~~~menH_4	ephA;ephA_2;ephA_1;menH_5;menH_7;menH_4	Epoxide hydrolase A;2-succinyl-6-hydroxy-24-cyclohexadiene-1-carboxylate synthase	131	131	1	1	54103	939	1170	1001.7
pgsA2_2~~~pgsA2_1	pgsA2_2;pgsA2_1	Putative cardiolipin synthase	131	131	1	1	52921	591	618	605.176
group_42977		putative protein;hypothetical protein	131	131	1	1	51409	570	774	640.191
cugP_2~~~cugP_3~~~cugP_1~~~cugP	cugP_2;cugP_3;cugP_1;cugP	UTP--glucose-1-phosphate uridylyltransferase	131	131	1	1	51076	2496	2859	2504.82
group_42548		Alanine racemase	131	131	1	1	50904	1032	1032	1032
group_42547	;radA_1	hypothetical protein;DNA repair protein RadA	131	131	1	1	50903	1473	1500	1485.6
fpg1~~~mutM_2	fpg1;mutM_2	Formamidopyrimidine-DNA glycosylase 1;Formamidopyrimidine-DNA glycosylase	131	131	1	1	48508	852	1488	871.191
dinF~~~yeeO	dinF;yeeO	DNA damage-inducible protein F;putative FMN/FAD exporter YeeO	131	131	1	1	48504	1311	1380	1338.76
rpsC	rpsC	30S ribosomal protein S3	131	131	1	1	44756	840	849	846.206
comM_1~~~comM~~~comM_2	comM_1;comM;comM_2;	Competence protein ComM;hypothetical protein	131	138	1.05344	1	41403	276	1641	1540
group_29594		hypothetical protein	131	131	1	1	35597	360	441	369.344
ssb2~~~ssb2_1	ssb2;;ssb2_1	Single-stranded DNA-binding protein 2;hypothetical protein	131	131	1	1	35186	111	657	612.916
group_21673		hypothetical protein	131	131	1	1	26030	432	543	471.412
ispD	ispD	2-C-methyl-D-erythritol 4-phosphate cytidylyltransferase	131	131	1	1	25387	729	789	746.038
argC~~~argC_1~~~argC_2~~~argC_3	argC;argC_1;argC_2;argC_3	N-acetyl-gamma-glutamyl-phosphate reductase	130	130	1	1	93218	1029	1041	1029.74
argJ~~~argJ_1~~~argJ_2	argJ;argJ_1;argJ_2	Arginine biosynthesis bifunctional protein ArgJ	130	130	1	1	93217	1152	1197	1157.65
argB~~~argB_2~~~argB_1~~~argB_3	argB;argB_2;argB_1;argB_3	Acetylglutamate kinase	130	130	1	1	93028	903	1023	924.946
argR	argR	Arginine repressor	130	130	1	1	92906	537	597	544.177
argH_1~~~argH~~~argH_2~~~argH_3	argH_1;argH;argH_2;argH_3	Argininosuccinate lyase	130	130	1	1	92717	1428	1440	1433.4
btuD_16~~~btuD_9~~~btuD_2~~~btuD_4~~~btuD_5~~~btuD_8~~~btuD_13~~~btuD_28~~~btuD_7~~~btuD_1~~~btuD_23~~~btuD_33~~~btuD_11~~~cydD~~~btuD_3~~~btuD_20~~~btuD_17~~~btuD_18~~~btuD_21~~~btuD_27~~~btuD_32~~~btuD_31~~~btuD_22~~~btuD_19~~~btuD_24~~~btuD_6~~~btuD_26~~~msbA~~~btuD_25	btuD_16;btuD_9;btuD_2;btuD_4;btuD_5;btuD_8;btuD_13;btuD_28;btuD_7;btuD_1;btuD_23;btuD_33;btuD_11;;cydD;btuD_3;btuD_20;btuD_17;btuD_18;btuD_21;btuD_27;btuD_32;btuD_31;btuD_22;btuD_19;btuD_24;btuD_6;btuD_26;msbA;btuD_25	Vitamin B12 import ATP-binding protein BtuD;hypothetical protein;ATP-binding/permease protein CydD;Lipid A export ATP-binding/permease protein MsbA	130	134	1.03077	1	91004	153	3723	3417.4
cydB~~~cydB_1~~~cydB_2	cydB;cydB_1;cydB_2	Cytochrome bd-I ubiquinol oxidase subunit 2	130	130	1	1	90999	1002	1005	1002.81
group_75416		hypothetical protein	130	130	1	1	90908	300	771	574.292
group_75415		hypothetical protein	130	130	1	1	90907	141	417	203.4
group_75310		hypothetical protein	130	130	1	1	90782	735	828	751.015
group_75267		hypothetical protein	130	130	1	1	90722	1464	1602	1524.65
group_75265		hypothetical protein	130	130	1	1	90719	393	474	405.392
group_75111		Cold shock-like protein 7.0	130	130	1	1	90508	204	204	204
mqnA~~~mqnA_2~~~mqnA_1	mqnA;mqnA_2;mqnA_1	Chorismate dehydratase	130	130	1	1	90507	795	1095	862.869
priA_2~~~priA_1~~~priA_3	priA_2;priA_1;;priA_3	putative primosomal protein N';hypothetical protein;primosomal protein N'	130	131	1.00769	1	90433	897	2196	2112.41
dnaX	;dnaX	hypothetical protein;DNA polymerase III subunit gamma/tau	130	168	1.29231	1	90079	105	2502	1290.05
cydA~~~appC	cydA;appC	Cytochrome bd ubiquinol oxidase subunit 1;Cytochrome bd-II ubiquinol oxidase subunit 1	130	130	1	1	90032	1506	1545	1517.26
pat~~~pat_1~~~pat_2	pat;pat_1;pat_2	Putative phenylalanine aminotransferase	130	130	1	1	90031	1080	1107	1081.18
group_74697		hypothetical protein	130	130	1	1	89970	195	195	195
group_74219		Putative methyltransferase	130	130	1	1	89388	375	1509	1438.08
purD~~~purD_2~~~purD_1~~~purD_4~~~purD_3~~~purD_5	purD;purD_2;purD_1;purD_4;purD_3;purD_5	Phosphoribosylamine--glycine ligase	130	130	1	1	89323	1251	1311	1262.19
cytR_2~~~cytR_3~~~cytR_6~~~cytR_1~~~purR_1	cytR_2;cytR_3;cytR_6;cytR_1;purR_1	HTH-type transcriptional repressor CytR;HTH-type transcriptional repressor PurR	130	130	1	1	89322	1029	1275	1116.32
group_74169		hypothetical protein	130	130	1	1	89321	186	1347	1129.64
ypbG~~~ypbG_1	;ypbG;ypbG_1	hypothetical protein;putative protein YpbG	130	130	1	1	88594	759	990	936.738
yqeY	yqeY;	putative protein YqeY;hypothetical protein	130	130	1	1	88593	462	591	468.115
sodN	sodN	Superoxide dismutase [Ni]	130	130	1	1	88547	396	396	396
group_73100		hypothetical protein	130	130	1	1	87978	597	666	631.454
rpe~~~rpe_1	rpe;;rpe_1	Ribulose-phosphate 3-epimerase;hypothetical protein	130	130	1	1	87801	684	933	709.246
sorC~~~deoR	sorC;deoR;	Sorbitol operon regulator;Deoxyribonucleoside regulator;hypothetical protein	130	130	1	1	87800	954	1176	1027.59
thiC~~~thiC_2	thiC;;thiC_2	Phosphomethylpyrimidine synthase;hypothetical protein	130	134	1.03077	1	87657	126	1884	1748.42
ssgB_2~~~ssgB_1~~~ssgB_3~~~ssgB_4~~~ssgB_5~~~ssgB_6~~~ssgB_8	ssgB_2;ssgB_1;ssgB_3;ssgB_4;ssgB_5;ssgB_6;ssgB_8	Sporulation-specific cell division protein SsgB	130	130	1	1	87145	408	453	428.192
adhT~~~tdh_3~~~adhT_1~~~adhT_2	;adhT;tdh_3;adhT_1;adhT_2	Alcohol dehydrogenase;L-threonine 3-dehydrogenase	130	130	1	1	86773	963	1155	969.831
acdA_2~~~acdA_3~~~acdA_1~~~acdA_4~~~acdA_5	acdA_2;acdA_3;acdA_1;acdA_4;acdA_5	Acyl-CoA dehydrogenase	130	130	1	1	86357	1170	1206	1173.72
pobR~~~pcaU~~~iclR_2	;pobR;pcaU;iclR_2	hypothetical protein;p-hydroxybenzoate hydroxylase transcriptional activator;Pca operon regulatory protein;Transcriptional repressor IclR	130	130	1	1	86000	615	930	772.662
group_70946		NAD-dependent malic enzyme	130	130	1	1	85380	1113	1251	1221.95
secD~~~secD_1	secD;secD_1	Protein translocase subunit SecD	130	130	1	1	85185	1722	1890	1774.64
apt~~~apt_2~~~apt_1	apt;apt_2;apt_1	Adenine phosphoribosyltransferase	130	130	1	1	84867	540	561	552.162
group_70312		hypothetical protein	130	130	1	1	84592	378	465	385.615
group_70311		hypothetical protein	130	130	1	1	84591	318	378	319.523
metC~~~mgl_2~~~metB_2~~~metB_1~~~mdeA~~~metC_2~~~metC_1	metC;;mgl_2;metB_2;metB_1;mdeA;metC_2;metC_1	Cystathionine beta-lyase;L-methionine gamma-lyase;Cystathionine gamma-synthase	130	130	1	1	84035	921	1254	1159.87
group_69627		hypothetical protein	130	130	1	1	83779	480	594	486.438
guaB1_2~~~guaB1	guaB1_2;guaB1	putative oxidoreductase	130	130	1	1	82714	1443	1635	1475.75
group_67810		hypothetical protein	130	130	1	1	81541	1602	1683	1643.31
group_67081	gyrA_2;gyrA_1	DNA gyrase subunit A	130	130	1	1	80607	2580	2691	2638.32
group_66169		hypothetical protein	130	130	1	1	79439	633	690	666.046
group_65833		55.5 kDa and 49.5 kDa sporulation proteins;hypothetical protein	130	130	1	1	79010	909	1662	1459.13
group_64932		hypothetical protein	130	130	1	1	77859	171	282	198.208
yisK~~~yisK_1	;yisK;yisK_1	hypothetical protein;putative protein YisK	130	130	1	1	77857	777	810	787.038
gltX~~~gltX_2	gltX;gltX_2	Glutamate--tRNA ligase	130	130	1	1	77051	1473	1515	1480.29
leuC~~~leuC_2~~~leuC_1	leuC;leuC_2;leuC_1	3-isopropylmalate dehydratase large subunit	130	130	1	1	76089	1425	1542	1433.24
group_62231		hypothetical protein	130	130	1	1	74476	585	624	599.654
nagZ_3~~~nagZ_2~~~nagZ_1~~~nagZ_7~~~nagZ_4~~~nagZ_5	nagZ_3;nagZ_2;nagZ_1;nagZ_7;nagZ_4;nagZ_5;	Beta-hexosaminidase;hypothetical protein	130	130	1	1	74273	396	1557	1498.43
pknD_16~~~pknD_15~~~pknD_7~~~pknD_19~~~pknD_13~~~pknD_18~~~pknD_8~~~pknD_14~~~pknD_11~~~pknD_27~~~pknD_3~~~pknD_22~~~pknD_12~~~afsK_2~~~pknD_24~~~pknD_17~~~pknD_26~~~pknD_33~~~pknD_4~~~afsK_1~~~pknD_21~~~pknD_10~~~pknD_29~~~pknD_9~~~pknD_23~~~pknD_20	pknD_16;pknD_15;pknD_7;pknD_19;pknD_13;pknD_18;pknD_8;pknD_14;pknD_11;pknD_27;pknD_3;pknD_22;pknD_12;afsK_2;pknD_24;pknD_17;pknD_26;pknD_33;pknD_4;afsK_1;pknD_21;pknD_10;pknD_29;pknD_9;pknD_23;pknD_20	Serine/threonine-protein kinase PknD;Serine/threonine-protein kinase AfsK	130	130	1	1	74067	1176	1431	1287.95
leuD~~~leuD_1	leuD;leuD_1	3-isopropylmalate dehydratase small subunit	130	130	1	1	73792	594	609	594.231
potA_2~~~potA_1~~~potA_3~~~btuD_36~~~btuD_28~~~btuD_14~~~btuD_18~~~cysA~~~btuD_17~~~potA~~~btuD_13~~~btuD_25~~~btuD_3~~~btuD_8	potA_2;potA_1;potA_3;btuD_36;btuD_28;btuD_14;btuD_18;cysA;btuD_17;potA;btuD_13;btuD_25;btuD_3;btuD_8	Spermidine/putrescine import ATP-binding protein PotA;Vitamin B12 import ATP-binding protein BtuD;Sulfate/thiosulfate import ATP-binding protein CysA	130	130	1	1	73732	888	1143	1041.07
group_61117	nagB	Glucosamine-6-phosphate deaminase	130	130	1	1	73131	786	981	792.023
msiK~~~msiK_1~~~msiK_2	msiK;msiK_1;msiK_2	Diacetylchitobiose uptake system ATP-binding protein MsiK	130	130	1	1	72021	1089	1140	1124.61
group_60199		hypothetical protein	130	130	1	1	72020	357	462	405.392
rfbF~~~rfbF_2~~~rfbF_1~~~cugP_3	rfbF;rfbF_2;rfbF_1;;cugP_3	Glucose-1-phosphate cytidylyltransferase;hypothetical protein;UTP--glucose-1-phosphate uridylyltransferase	130	130	1	1	69721	273	834	731.469
group_57975	pdtaS	putative sensor histidine kinase pdtaS	130	130	1	1	69381	1467	1734	1475.4
whiB1_2~~~whiB1	whiB1_2;whiB1	Transcriptional regulator WhiB1	130	130	1	1	69380	258	258	258
group_57725		hypothetical protein	130	130	1	1	69066	489	534	490.062
menF_2~~~menF_1~~~menF_4~~~pabB~~~menF_3~~~menF_5~~~menF	menF_2;menF_1;menF_4;pabB;menF_3;menF_5;menF	Isochorismate synthase MenF;Aminodeoxychorismate synthase component 1	130	130	1	1	68807	1005	1284	1068.9
nuoH_1~~~nuoH_2~~~nuoH~~~nuoH_3	nuoH_1;nuoH_2;nuoH;nuoH_3	NADH-quinone oxidoreductase subunit H	130	130	1	1	68766	1353	1419	1387.48
yegS_3~~~yegS_1~~~yegS_2~~~yegS~~~dagK_1	yegS_3;yegS_1;yegS_2;yegS;dagK_1	lipid kinase YegS;Diacylglycerol kinase	130	130	1	1	66127	909	999	954.392
nhaK_2~~~nhaK_1	;nhaK_2;nhaK_1	putative Na(+)/H(+) exchanger;Sodium potassium lithium and rubidium/H(+) antiporter	130	130	1	1	63878	1578	1605	1593.69
rsbW_1~~~rsbW_2~~~rsbW_3	rsbW_1;rsbW_2;rsbW_3;	Serine-protein kinase RsbW;hypothetical protein	130	130	1	1	63294	186	414	412.246
group_52290		hypothetical protein	130	130	1	1	62578	432	540	453.485
rpoD_1~~~rpoD~~~sigF_3~~~rpoD_2~~~rpoD_3	rpoD_1;rpoD;sigF_3;rpoD_2;rpoD_3	RNA polymerase sigma factor RpoD;RNA polymerase sigma factor SigF	130	130	1	1	62066	693	1155	1002.3
group_48233		hypothetical protein	130	130	1	1	57612	177	336	196.638
gpgS	gpgS	Glucosyl-3-phosphoglycerate synthase	130	130	1	1	43138	945	1101	965.677
thrC_3	;thrC_3	hypothetical protein;Threonine synthase	130	130	1	1	38166	1254	1377	1323.6
cysO_1~~~cysO_2	cysO_1;cysO_2	Sulfur carrier protein CysO	130	130	1	1	30553	276	279	278.1
group_25422	groL2	60 kDa chaperonin 2	130	130	1	1	30552	1620	1626	1625.1
group_17239		hypothetical protein	130	130	1	1	20532	1221	1530	1351.48
cspA~~~cspA_3	cspA;cspA_3	Cold shock protein CspA	130	130	1	1	15692	207	210	207.462
group_78184		hypothetical protein	129	129	1	1	94611	2406	2811	2487.98
dasR~~~dasR_1~~~dasR_2~~~dasR_3	dasR;dasR_1;dasR_2;dasR_3	HTH-type transcriptional repressor DasR	129	129	1	1	94129	765	885	779.465
glpQ1~~~glpQ1_1~~~glpQ1_2	glpQ1;glpQ1_1;glpQ1_2	putative glycerophosphodiester phosphodiesterase 1	129	129	1	1	93711	789	987	825.558
group_77466		hypothetical protein	129	129	1	1	93654	966	975	970.372
group_77439		hypothetical protein	129	129	1	1	93609	1275	1533	1399.35
truB	truB	tRNA pseudouridine synthase B	129	129	1	1	93367	897	960	914.116
group_77254		hypothetical protein	129	129	1	1	93355	651	678	654.14
rbfA	rbfA	Ribosome-binding factor A	129	129	1	1	93324	444	495	461.116
infB	;infB	hypothetical protein;Translation initiation factor IF-2	129	133	1.03101	1	93317	255	3102	1810.69
serS~~~serS_2~~~serS_1	serS;serS_2;serS_1	Serine--tRNA ligase	129	129	1	1	92936	1152	1290	1268.53
ywtE~~~yidA_1~~~yidA_2~~~yidA~~~ywtE_1	ywtE;yidA_1;yidA_2;yidA;ywtE_1	5-amino-6-(5-phospho-D-ribitylamino)uracil phosphatase YwtE;Sugar phosphatase YidA	129	129	1	1	92934	798	828	812.186
group_76833		hypothetical protein	129	129	1	1	92774	720	720	720
group_76653		putative acyl-CoA dehydrogenase FadE10	129	129	1	1	92536	1923	2124	1967
group_76583		hypothetical protein	129	129	1	1	92437	882	909	900.767
bcrA_2~~~lnrL_2~~~bcrA_4~~~bcrA~~~bcrA_3~~~bcrA_1~~~lnrL_1~~~lnrL_5~~~lnrL_3~~~lnrL_4	bcrA_2;lnrL_2;bcrA_4;bcrA;bcrA_3;bcrA_1;lnrL_1;lnrL_5;lnrL_3;lnrL_4	Bacitracin transport ATP-binding protein BcrA;Linearmycin resistance ATP-binding protein LnrL	129	129	1	1	92432	912	912	912
btuD_7~~~btuD_27~~~btuD_1~~~btuD_2~~~btuD_4~~~btuD_22~~~btuD_11~~~btuD_6~~~btuD_12~~~btuD_8~~~btuD_5~~~btuD_15~~~btuD_16~~~btuD_20~~~btuD_31~~~btuD_9~~~btuD_17~~~btuD_10~~~btuD_40~~~btuD_34~~~btuD_18~~~btuD_14~~~btuD_21~~~btuD_25~~~btuD_29	btuD_7;btuD_27;btuD_1;btuD_2;btuD_4;btuD_22;btuD_11;btuD_6;btuD_12;btuD_8;btuD_5;btuD_15;btuD_16;btuD_20;btuD_31;btuD_9;btuD_17;btuD_10;btuD_40;btuD_34;btuD_18;btuD_14;btuD_21;btuD_25;btuD_29	Vitamin B12 import ATP-binding protein BtuD	129	129	1	1	92429	972	1257	1052.67
ephD~~~ephD_1~~~ephD_2	ephD;ephD_1;ephD_2	putative oxidoreductase EphD	129	129	1	1	91971	1662	1893	1783.74
group_76229		hypothetical protein	129	129	1	1	91968	915	1155	966.233
metN	metN	Methionine import ATP-binding protein MetN	129	129	1	1	91805	1041	1152	1081.56
group_76103		hypothetical protein	129	129	1	1	91803	360	558	367.256
gabT~~~gabT_1	gabT;gabT_1	4-aminobutyrate aminotransferase	129	129	1	1	91677	1335	1350	1338.37
betI_7~~~betI_13~~~betI_6~~~betI_14~~~betI_5~~~betI_12~~~betI_1~~~betI_3~~~slmA_2~~~slmA~~~betI_4~~~betI_11	betI_7;betI_13;betI_6;betI_14;betI_5;betI_12;betI_1;betI_3;slmA_2;slmA;betI_4;betI_11	HTH-type transcriptional regulator BetI;Nucleoid occlusion factor SlmA	129	129	1	1	91570	639	681	643.395
group_75780		hypothetical protein	129	129	1	1	91378	228	228	228
group_75777		hypothetical protein	129	129	1	1	91373	738	1065	907.86
group_74817	;garA	hypothetical protein;Glycogen accumulation regulator GarA	129	129	1	1	90125	279	933	878.512
pstP_1~~~pstP~~~pstP_2	pstP_1;pstP;;pstP_2	PP2C-family Ser/Thr phosphatase;hypothetical protein	129	129	1	1	90123	531	1620	1516.3
group_74696		hypothetical protein	129	129	1	1	89969	417	1752	1614.79
hisC_2~~~hisC_3~~~hisC_1~~~hisC_5~~~hisC_4~~~lysN_3~~~hisC_7	hisC_2;hisC_3;hisC_1;hisC_5;hisC_4;;lysN_3;hisC_7	Histidinol-phosphate aminotransferase;hypothetical protein;2-aminoadipate transaminase	129	130	1.00775	1	89968	726	1692	1491.09
fadB2~~~fadB2_2~~~fadB2_1~~~fadB2_3	fadB2;fadB2_2;fadB2_1;fadB2_3	3-hydroxybutyryl-CoA dehydrogenase	129	129	1	1	89790	417	969	872.279
rodA_1~~~rodA_2~~~rodA_3	rodA_1;rodA_2;rodA_3	putative FtsW-like protein	129	129	1	1	89718	1407	1458	1422.28
group_73877		hypothetical protein	129	129	1	1	88946	423	573	485.163
gltC_8~~~gltC_7~~~gltC_5~~~gltC_4~~~gltC_3~~~gltC_6~~~gltC_11~~~gltC_1~~~gltC_12~~~gltC_9~~~gltC_10~~~hdfR_2~~~oxyR_3~~~oxyR_2~~~gltC_13~~~gltC_2	gltC_8;gltC_7;gltC_5;gltC_4;gltC_3;gltC_6;gltC_11;gltC_1;gltC_12;gltC_9;gltC_10;hdfR_2;oxyR_3;oxyR_2;gltC_13;gltC_2	HTH-type transcriptional regulator GltC;HTH-type transcriptional regulator HdfR;Hydrogen peroxide-inducible genes activator	129	129	1	1	88943	900	981	915.349
group_73787		hypothetical protein	129	129	1	1	88833	1224	1365	1251.4
group_73744		hypothetical protein	129	129	1	1	88775	1206	1212	1207.81
topA~~~topA_2	topA;;topA_2	DNA topoisomerase 1;hypothetical protein	129	131	1.0155	1	88773	108	2949	2805.62
add2_1~~~add2~~~add2_2	add2_1;add2;add2_2;	Aminodeoxyfutalosine deaminase	129	129	1	1	88671	1026	1125	1042.81
glpQ_4~~~ugpQ~~~glpQ_2~~~ugpQ_1~~~glpQ_3~~~glpQ_1~~~ugpQ_2	;glpQ_4;ugpQ;glpQ_2;ugpQ_1;glpQ_3;glpQ_1;ugpQ_2	hypothetical protein;Glycerophosphodiester phosphodiesterase;Glycerophosphodiester phosphodiesterase cytoplasmic	129	129	1	1	88669	681	759	707.953
srtE2~~~srtE2_1	srtE2;srtE2_1	Sortase SrtE2	129	129	1	1	88514	648	792	733.512
yedA_2	;yedA_2	hypothetical protein;putative inner membrane transporter YedA	129	129	1	1	87686	945	1263	1034.67
sasA_3~~~sasA_10~~~resE~~~sasA_11~~~sasA_13~~~sasA_5~~~sasA_9~~~sasA_6~~~sasA_7~~~kinB~~~sasA_2~~~sasA_4~~~sasA_12~~~sasA_1~~~sasA_15	sasA_3;sasA_10;resE;sasA_11;sasA_13;sasA_5;sasA_9;sasA_6;sasA_7;kinB;sasA_2;sasA_4;sasA_12;sasA_1;sasA_15	Adaptive-response sensory-kinase SasA;Sensor histidine kinase ResE;Alginate biosynthesis sensor protein KinB	129	129	1	1	87459	1107	1371	1187.49
pheS~~~pheS_2~~~pheS_1	pheS;pheS_2;pheS_1	Phenylalanine--tRNA ligase alpha subunit	129	129	1	1	87458	1128	1158	1131.77
prmC_3~~~prmC_2~~~prmC_1~~~prmC_4~~~prmC_5~~~prmC_6	prmC_3;prmC_2;prmC_1;prmC_4;prmC_5;prmC_6	Release factor glutamine methyltransferase	129	129	1	1	87289	1464	1740	1546
prr_2~~~prr_1~~~prr~~~prr_3	prr_2;prr_1;prr;prr_3	Gamma-aminobutyraldehyde dehydrogenase	129	129	1	1	87076	1440	1440	1440
group_72130		hypothetical protein	129	129	1	1	86787	957	1053	999.744
group_71955		hypothetical protein	129	129	1	1	86582	705	789	764.233
ppm1~~~ppm1_1~~~arnC_3~~~ppm1_2~~~arnC	;ppm1;ppm1_1;arnC_3;ppm1_2;arnC	Undecaprenyl-phosphate mannosyltransferase;Polyprenol monophosphomannose synthase;Undecaprenyl-phosphate 4-deoxy-4-formamido-L-arabinose transferase	129	129	1	1	85746	720	963	796.488
btuD_26~~~btuD_8~~~btuD_25~~~btuD_30~~~btuD_38~~~btuD_27~~~btuD_37~~~btuD_12~~~btuD_23~~~btuD_22~~~btuD_33~~~btuD_39~~~btuD_14~~~btuD_35~~~ytrE_1~~~ytrE~~~ytrE_2~~~btuD_9~~~btuD_10~~~btuD_6~~~btuD_19~~~btuD_15~~~btuD_7~~~btuD_16~~~btuD_4~~~btuD_5	btuD_26;btuD_8;btuD_25;btuD_30;btuD_38;btuD_27;btuD_37;btuD_12;btuD_23;btuD_22;btuD_33;btuD_39;btuD_14;btuD_35;ytrE_1;ytrE;ytrE_2;;btuD_9;btuD_10;btuD_6;btuD_19;btuD_15;btuD_7;btuD_16;btuD_4;btuD_5	Vitamin B12 import ATP-binding protein BtuD;ABC transporter ATP-binding protein YtrE;putative ABC transporter ATP-binding protein	129	129	1	1	84401	738	2082	812.814
mshD_6~~~mshD_1~~~mshD_3~~~mshD_2~~~mshD_4~~~mshD_7	;mshD_6;mshD_1;mshD_3;mshD_2;mshD_4;mshD_7	hypothetical protein;Mycothiol acetyltransferase	129	129	1	1	84271	834	1050	959.093
group_69601		hypothetical protein	129	129	1	1	83748	1401	1413	1407.02
crgA	crgA	Cell division protein CrgA	129	129	1	1	83618	255	258	255.837
cypB~~~cypB_1~~~cypB_2	cypB;cypB_1;cypB_2;	Peptidyl-prolyl cis-trans isomerase B;hypothetical protein	129	129	1	1	83068	528	804	551.326
pknD_11~~~pknD_12~~~pknD_3~~~pknD_23~~~pknD_8~~~pknD_17~~~pknD_14~~~pknD_2~~~pknD_6~~~pknD_16~~~pknD_9~~~pknD_19~~~pknD_7~~~pknD_1~~~pknD_25~~~pknD_20~~~pknD_15~~~pknD_22~~~pknD_13~~~pknD_21~~~pknD_26~~~pknD_4~~~pknD_5	pknD_11;pknD_12;pknD_3;pknD_23;pknD_8;pknD_17;pknD_14;pknD_2;pknD_6;pknD_16;pknD_9;pknD_19;pknD_7;pknD_1;pknD_25;pknD_20;pknD_15;pknD_22;pknD_13;;pknD_21;pknD_26;pknD_4;pknD_5	Serine/threonine-protein kinase PknD;hypothetical protein	129	129	1	1	82434	774	1632	1372.81
cbiET~~~cbiET_2~~~cbiET_1	cbiET;cbiET_2;cbiET_1	Cobalamin biosynthesis bifunctional protein CbiET	129	129	1	1	79536	1200	1242	1223.21
group_66245		hypothetical protein	129	129	1	1	79535	639	885	694.907
ispB~~~hepT_2~~~hepT~~~ispB_2~~~ispB_1	ispB;hepT_2;hepT;;ispB_2;ispB_1	Octaprenyl diphosphate synthase;Heptaprenyl diphosphate synthase component 2;hypothetical protein	129	129	1	1	77161	1011	1011	1011
gpmA_1~~~gpmA_2~~~gpmA~~~gpmA_3	gpmA_1;gpmA_2;gpmA;gpmA_3	23-bisphosphoglycerate-dependent phosphoglycerate mutase	129	129	1	1	77154	759	1035	766.279
cobT_1~~~cobT_2~~~cobT_3	cobT_1;cobT_2;cobT_3;	Nicotinate-nucleotide--dimethylbenzimidazole phosphoribosyltransferase;hypothetical protein	129	132	1.02326	1	75303	453	4185	3388.09
group_61894	;otsB	hypothetical protein;Trehalose-phosphate phosphatase;Trehalose-6-phosphate phosphatase	129	129	1	1	74074	639	945	857.558
group_61658		hypothetical protein	129	129	1	1	73793	126	237	212.07
group_61635		Putative conjugal transfer protein;hypothetical protein	129	135	1.04651	1	73767	123	1317	1077.8
ftsY	ftsY	Signal recognition particle receptor FtsY	129	129	1	1	72531	303	1281	1209.63
group_60281		putative protein;hypothetical protein	129	130	1.00775	1	72123	456	1287	1117.87
luxA_1~~~luxA_2~~~ssuD_3~~~sfnG~~~ssuD_1	luxA_1;;luxA_2;ssuD_3;sfnG;ssuD_1	Alkanal monooxygenase alpha chain;hypothetical protein;Alkanesulfonate monooxygenase;FMNH(2)-dependent dimethylsulfone monooxygenase	129	129	1	1	70680	345	1008	974.047
group_58399		hypothetical protein	129	129	1	1	69882	555	984	840.721
xylE~~~xylE_2~~~xylE_1	xylE;xylE_2;xylE_1	D-xylose-proton symporter	129	129	1	1	68693	1419	1491	1426.23
group_56305		hypothetical protein	129	129	1	1	67344	981	1164	1009.93
group_56227		hypothetical protein	129	129	1	1	67250	1269	1518	1317.53
dcyD	dcyD;	D-cysteine desulfhydrase;hypothetical protein	129	129	1	1	65057	762	1035	937.837
rplS	rplS;	50S ribosomal protein L19;hypothetical protein	129	129	1	1	63550	351	474	360.116
metK_1~~~metK~~~metK_2	metK_1;metK;metK_2	S-adenosylmethionine synthase	129	129	1	1	48589	450	1326	1211.91
truA	truA	tRNA pseudouridine synthase A	129	129	1	1	33071	822	933	851.605
tal_1~~~tal_2~~~tal_3	tal_1;tal_2;tal_3;	dTDP-6-deoxy-L-talose 4-dehydrogenase (NAD(P)(+));hypothetical protein	129	130	1.00775	1	30971	351	1098	969.554
group_78195		hypothetical protein	128	128	1	1	94628	384	447	389.414
gph_3~~~gph_1~~~gph_8~~~gph_4~~~gph_2~~~gph_5~~~gph_10~~~gph_6~~~gph_7~~~gph_9~~~gph_11	gph_3;gph_1;gph_8;gph_4;;gph_2;gph_5;gph_10;gph_6;gph_7;gph_9;gph_11	Phosphoglycolate phosphatase;putative protein	128	128	1	1	94613	615	774	638.203
group_78181		hypothetical protein	128	128	1	1	94605	1644	1908	1653.49
group_78153		hypothetical protein	128	128	1	1	94566	225	285	271.031
group_78145		hypothetical protein	128	128	1	1	94554	357	726	386.836
nrdZ~~~nrdA	;nrdZ;nrdA	hypothetical protein;Vitamin B12-dependent ribonucleoside-diphosphate reductase;Ribonucleoside-diphosphate reductase 1 subunit alpha	128	129	1.00781	1	94090	129	2679	2391.67
group_77794	nrdB	Ribonucleoside-diphosphate reductase subunit beta	128	128	1	1	94089	1014	1071	1024.05
def_3~~~def_1~~~def_2~~~def~~~def_4	def_3;def_1;def_2;def;def_4	Peptide deformylase	128	128	1	1	94053	636	660	645.375
group_77748		hypothetical protein	128	128	1	1	94026	981	1110	1014.8
group_77737		hypothetical protein	128	128	1	1	94011	987	1476	1273.83
yedK_1~~~yedK~~~yedK_2	yedK_1;yedK;yedK_2	SOS response-associated protein YedK	128	128	1	1	93917	747	852	785.93
group_77601	rsgA_1;rsgA_2;rsgA_3	Small ribosomal subunit biogenesis GTPase RsgA	128	128	1	1	93820	1011	1017	1013.62
gdx_1~~~gdx_2	gdx_1;gdx_2	Guanidinium exporter	128	128	1	1	93819	324	324	324
hisN~~~hisN_1	hisN;hisN_1	Histidinol-phosphatase	128	128	1	1	93785	147	867	799.477
perR~~~perR_2~~~perR_1~~~furA_2~~~furA_1	perR;perR_2;perR_1;furA_2;furA_1	Peroxide-responsive repressor PerR;Transcriptional regulator FurA;Peroxide operon regulator	128	128	1	1	93696	375	420	403.266
group_77496		hypothetical protein	128	128	1	1	93694	2796	2952	2862.73
whiB_2~~~whiB_11~~~whiB_6~~~whiB_5~~~whiB_3~~~whiB_7~~~whiB_1~~~whiB_4	whiB_2;whiB_11;whiB_6;whiB_5;whiB_3;whiB_7;whiB_1;whiB_4	Transcriptional regulator WhiB	128	128	1	1	93646	294	390	366.258
group_77432	uvrD2;	ATP-dependent DNA helicase UvrD2;hypothetical protein	128	129	1.00781	1	93602	327	2331	2177.81
group_77425		hypothetical protein	128	128	1	1	93591	540	597	562.922
group_77360	ylbL	putative protein YlbL	128	128	1	1	93487	1065	1119	1082.53
group_77341		hypothetical protein	128	128	1	1	93465	171	282	190.219
group_77340	moaE1;	Molybdopterin synthase catalytic subunit 1;hypothetical protein	128	128	1	1	93464	462	510	475.523
group_77229		hypothetical protein	128	128	1	1	93318	288	327	295.383
group_77159	moeZ	putative adenylyltransferase/sulfurtransferase MoeZ	128	128	1	1	93224	1086	1224	1174.36
group_77088		Dye-decolorizing peroxidase	128	128	1	1	93122	1215	1455	1304.98
argD_1~~~argD_2~~~argD_3~~~argD_4	argD_1;argD_2;argD_3;argD_4	Acetylornithine aminotransferase	128	128	1	1	93027	1191	1263	1210.05
group_77004		putative protein	128	128	1	1	93002	765	894	844.242
ispG_1~~~ispG_2~~~ispG~~~ispG_3	ispG_1;ispG_2;ispG;ispG_3	4-hydroxy-3-methylbut-2-en-1-yl diphosphate synthase (flavodoxin)	128	128	1	1	92678	168	1161	1145.11
group_76749		5'-3' exonuclease	128	128	1	1	92659	906	984	908.367
group_76655	rip1	Zinc metalloprotease Rip1	128	128	1	1	92538	1302	1311	1305.59
dxr~~~dxr_2~~~dxr_3~~~dxr_1	dxr;dxr_2;dxr_3;;dxr_1	1-deoxy-D-xylulose 5-phosphate reductoisomerase;hypothetical protein	128	128	1	1	92535	201	1347	1254.26
gapN~~~safD~~~safD_2	gapN;safD;safD_2	NADP-dependent glyceraldehyde-3-phosphate dehydrogenase;Sulfoacetaldehyde dehydrogenase	128	128	1	1	92534	1446	1446	1446
paaA~~~paaA_2~~~paaA_1	paaA;;paaA_2;paaA_1	12-phenylacetyl-CoA epoxidase subunit A;hypothetical protein	128	128	1	1	92315	438	1158	1036.15
paaB~~~paaB_1	paaB;paaB_1	12-phenylacetyl-CoA epoxidase subunit B	128	128	1	1	92312	285	291	289.125
paaE~~~paaE_1	paaE;paaE_1	12-phenylacetyl-CoA epoxidase subunit E	128	128	1	1	92054	1056	1200	1091.79
paaC~~~paaC_1	paaC;paaC_1	12-phenylacetyl-CoA epoxidase subunit C	128	128	1	1	92047	702	831	731.859
fgd_3~~~fgd_1~~~fgd_5~~~fgd_10~~~fgd_2~~~fgd_6~~~fgd_4~~~fgd_7~~~fgd_11~~~fgd_9	fgd_3;fgd_1;fgd_5;;fgd_10;fgd_2;fgd_6;fgd_4;fgd_7;fgd_11;fgd_9	F420-dependent glucose-6-phosphate dehydrogenase;putative protein;hypothetical protein	128	134	1.04688	1	91649	180	1056	858.963
ycsE~~~yidA~~~yidA_1~~~yidA_2~~~ybhA~~~ycsE_1~~~yitU~~~yitU_2~~~yitU_1	ycsE;yidA;yidA_1;yidA_2;ybhA;ycsE_1;yitU;yitU_2;yitU_1	5-amino-6-(5-phospho-D-ribitylamino)uracil phosphatase YcsE;Sugar phosphatase YidA;Pyridoxal phosphate phosphatase YbhA;5-amino-6-(5-phospho-D-ribitylamino)uracil phosphatase YitU	128	128	1	1	91462	840	1044	902.93
group_75778		Acyl-CoA dehydrogenase FadE27	128	128	1	1	91376	1134	1374	1173.49
group_75533		hypothetical protein	128	128	1	1	91055	450	687	475.125
cshA~~~cshA_1~~~cshA_2	cshA;;cshA_1;cshA_2	DEAD-box ATP-dependent RNA helicase CshA;hypothetical protein	128	138	1.07812	1	90781	246	2472	1880.43
group_75093		hypothetical protein	128	128	1	1	90484	258	285	274.078
tsaD~~~tsaD_1~~~tsaD_2	tsaD;tsaD_1;tsaD_2	tRNA N6-adenosine threonylcarbamoyltransferase	128	128	1	1	90483	1098	1185	1131.02
mshD_1~~~mshD_2~~~rimI	mshD_1;mshD_2;;rimI	Mycothiol acetyltransferase;hypothetical protein;N-alpha-acetyltransferase RimI	128	128	1	1	90482	492	750	528.938
group_74942	;pdaA	hypothetical protein;Peptidoglycan-N-acetylglucosamine deacetylase;Peptidoglycan-N-acetylmuramic acid deacetylase PdaA	128	128	1	1	90283	534	1071	891.844
group_74816	fhaB	FHA domain-containing protein FhaB	128	128	1	1	90124	474	531	516.469
group_74325		putative protein	128	128	1	1	89515	648	678	656.836
group_74051		hypothetical protein;putative protein	128	128	1	1	89182	438	471	457.969
group_74050		hypothetical protein	128	128	1	1	89181	1341	1491	1380
nnr~~~nnr_2~~~CARKD	nnr;nnr_2;CARKD	Bifunctional NAD(P)H-hydrate repair enzyme Nnr;ATP-dependent (S)-NAD(P)H-hydrate dehydratase	128	128	1	1	89100	375	1593	1433.27
rutB_2~~~rutB~~~sttH~~~rutB_4~~~rutB_1~~~rutB_3~~~yecD_2~~~rutB_5	rutB_2;rutB;sttH;rutB_4;rutB_1;rutB_3;yecD_2;;rutB_5	Peroxyureidoacrylate/ureidoacrylate amidohydrolase RutB;Streptothricin hydrolase;Isochorismatase family protein YecD;hypothetical protein	128	128	1	1	88945	615	684	642.773
tmk~~~tmk_1~~~tmk_3~~~tmk_2~~~tmk_4	tmk;tmk_1;tmk_3;tmk_2;tmk_4	Thymidylate kinase	128	128	1	1	88774	3060	3435	3274.22
hisG	hisG	ATP phosphoribosyltransferase	128	128	1	1	88724	849	885	850.57
hisE	hisE	Phosphoribosyl-ATP pyrophosphatase	128	128	1	1	88723	273	312	284.109
group_73704	ribH	67-dimethyl-8-ribityllumazine synthase	128	128	1	1	88722	486	492	486.984
trpG~~~trpG_2~~~trpG_1	trpG;trpG_2;trpG_1	Anthranilate synthase component 2	128	128	1	1	88416	639	690	647.156
rutD_3~~~rutD_2~~~rutD_1~~~rutD_4~~~rutD_5~~~rutD_6~~~rutD~~~rutD_7~~~menH_4	rutD_3;rutD_2;rutD_1;rutD_4;rutD_5;rutD_6;rutD;rutD_7;menH_4	Putative aminoacrylate hydrolase RutD;2-succinyl-6-hydroxy-24-cyclohexadiene-1-carboxylate synthase	128	128	1	1	88248	1119	1338	1209.98
alr~~~alr_1	alr;alr_1	Alanine racemase	128	128	1	1	88247	1044	1350	1170.82
group_73300		hypothetical protein	128	128	1	1	88226	582	846	620.836
tsaE	;tsaE	hypothetical protein;tRNA threonylcarbamoyladenosine biosynthesis protein TsaE	128	128	1	1	88089	468	615	542.156
ribBA~~~ribBA_2	ribBA;;ribBA_2	Riboflavin biosynthesis protein RibBA;hypothetical protein	128	128	1	1	87190	111	1314	1291.05
group_72142		hypothetical protein	128	128	1	1	86801	159	270	180.68
yqjI	;yqjI	hypothetical protein;Transcriptional regulator YqjI	128	128	1	1	85692	384	783	607.875
group_70957		hypothetical protein;55.5 kDa and 49.5 kDa sporulation proteins	128	129	1.00781	1	85391	357	1368	1308.19
group_70956		hypothetical protein	128	130	1.01562	1	85390	264	564	527.977
group_70411	ribM	Riboflavin/roseoflavin transporter RibM	128	128	1	1	84715	645	660	651.07
group_70410	ribE	Riboflavin synthase	128	128	1	1	84714	606	654	626.836
ybjJ_1~~~ybjJ_2~~~ybjJ_3~~~ybjJ_4~~~ybjJ_5	ybjJ_1;ybjJ_2;ybjJ_3;ybjJ_4;ybjJ_5	Inner membrane protein YbjJ	128	128	1	1	84481	1194	1281	1226.2
menJ~~~menJ_1~~~menJ_2~~~menJ_3	menJ;menJ_1;;menJ_2;menJ_3	Menaquinone reductase;hypothetical protein	128	128	1	1	84096	105	1290	1272.05
group_69460		hypothetical protein	128	128	1	1	83578	591	594	591.234
degU_2~~~degU_12~~~degU_4~~~lnrK_5~~~degU_10~~~degU_7~~~lnrK_4~~~lnrK_1~~~lnrK_2~~~lnrK_6~~~rcsB~~~lnrK_3~~~degU_8~~~lnrK_7~~~lnrK_9	degU_2;degU_12;degU_4;lnrK_5;degU_10;degU_7;lnrK_4;lnrK_1;lnrK_2;lnrK_6;rcsB;lnrK_3;degU_8;lnrK_7;lnrK_9	Transcriptional regulatory protein DegU;Transcriptional regulatory protein LnrK;Transcriptional regulatory protein RcsB	128	128	1	1	78568	660	792	679.523
group_64190	;cocE	hypothetical protein;Cocaine esterase	128	130	1.01562	1	76931	264	2505	1960.36
rhmR~~~rhmR_2	rhmR;rhmR_2	putative HTH-type transcriptional regulator RhmR	128	128	1	1	76090	717	717	717
yddE_1~~~yddE_2~~~phzF~~~phzF_2~~~yddE_3~~~phzF_3~~~yddE_4	yddE_1;yddE_2;phzF;;phzF_2;yddE_3;phzF_3;yddE_4	putative isomerase YddE;Trans-23-dihydro-3-hydroxyanthranilate isomerase;hypothetical protein	128	128	1	1	75461	201	930	820.266
group_62766	cysG_1;cysG_2;cysG_3	Siroheme synthase	128	128	1	1	75155	1212	1329	1240.1
murJ_2~~~murJ~~~mviN_1~~~mviN_2~~~murJ_1~~~murJ_3	murJ_2;murJ;mviN_1;mviN_2;murJ_1;murJ_3	lipid II flippase MurJ;putative peptidoglycan biosynthesis protein MviN	128	128	1	1	74120	2064	2439	2198.72
group_61464		hypothetical protein	128	128	1	1	73562	234	324	264.422
group_60279		putative phosphatase;hypothetical protein	128	128	1	1	72121	825	933	853.547
htpX_3~~~htpX_5~~~htpX_1~~~htpX_2~~~htpX_4	htpX_3;htpX_5;htpX_1;htpX_2;htpX_4	Protease HtpX	128	128	1	1	71610	864	864	864
yccF~~~yccF_1	yccF;;yccF_1	Inner membrane protein YccF;hypothetical protein	128	128	1	1	71168	165	396	387.164
rex	rex	Redox-sensing transcriptional repressor Rex	128	128	1	1	71031	642	879	755.367
acsA_3~~~acsA_2~~~acsA_1~~~acsA_5~~~acsA_4~~~acs_1~~~acs	acsA_3;acsA_2;acsA_1;acsA_5;acsA_4;;acs_1;acs	Acetyl-coenzyme A synthetase;hypothetical protein	128	129	1.00781	1	64240	102	2010	1842.42
hxlR~~~yybR_2~~~yybR_1	;hxlR;yybR_2;yybR_1	hypothetical protein;HTH-type transcriptional activator HxlR;putative HTH-type transcriptional regulator YybR	128	128	1	1	45351	366	468	413.883
menH_2~~~acoC~~~bioH~~~menH_3~~~bioH_1~~~menH_1~~~menH_4~~~bioH_2~~~lip1~~~carC_1~~~menH_9~~~menH_5~~~menH_6	menH_2;acoC;bioH;menH_3;bioH_1;menH_1;menH_4;bioH_2;lip1;carC_1;menH_9;menH_5;menH_6	2-succinyl-6-hydroxy-24-cyclohexadiene-1-carboxylate synthase;Dihydrolipoyllysine-residue acetyltransferase component of acetoin cleaving system;Pimeloyl-[acyl-carrier protein] methyl ester esterase;Lipase 1;2-hydroxy-6-oxo-6-(2'-aminophenyl)hexa-24-dienoic acid hydrolase	128	128	1	1	29332	900	1050	977.227
group_78199		putative protein	127	127	1	1	94634	1287	1515	1402.91
mqnB~~~mqnB_2~~~mqnB_1	mqnB;mqnB_2;mqnB_1	Futalosine hydrolase	127	127	1	1	94633	198	759	702.236
mqnD~~~mqnD_2~~~mqnD_1	mqnD;mqnD_2;mqnD_1	14-dihydroxy-6-naphtoate synthase	127	127	1	1	94629	852	954	874.819
group_78156		hypothetical protein	127	127	1	1	94570	348	846	676.701
group_77719	rsrA	Anti-sigma factor RsrA	127	127	1	1	93987	306	357	329.197
sigR~~~sigR_2	;sigR;sigR_2	hypothetical protein;ECF RNA polymerase sigma factor SigR	127	127	1	1	93986	645	900	834.354
group_77670		hypothetical protein	127	127	1	1	93916	714	747	721.11
aroA~~~aroA_2~~~aroA_1~~~aroA_3~~~aroA_5	aroA;aroA_2;aroA_1;aroA_3;aroA_5	3-phosphoshikimate 1-carboxyvinyltransferase	127	127	1	1	93821	1317	1503	1351.87
degQ	;degQ	hypothetical protein;Periplasmic pH-dependent serine endoprotease DegQ	127	127	1	1	93793	1086	1632	1469.24
hrp1_1~~~hrp1_3~~~hrp1_2~~~hrp1_6~~~hrp1_4	;hrp1_1;hrp1_3;hrp1_2;hrp1_6;hrp1_4	hypothetical protein;Hypoxic response protein 1	127	127	1	1	93784	393	456	401.811
group_77204		hypothetical protein	127	127	1	1	93285	525	567	537.85
rimP	rimP	Ribosome maturation factor RimP	127	127	1	1	93205	498	687	500.906
group_77147		hypothetical protein	127	127	1	1	93202	681	699	686.315
group_77146		hypothetical protein	127	127	1	1	93201	756	756	756
group_76924		hypothetical protein	127	127	1	1	92895	894	933	908.504
group_76766		hypothetical protein	127	127	1	1	92680	543	582	563.457
group_76765	mshD_1;	Mycothiol acetyltransferase;hypothetical protein	127	127	1	1	92679	468	861	840.992
paaD~~~paaD_2~~~paaD_1	paaD;paaD_2;paaD_1	Putative 12-phenylacetyl-CoA epoxidase subunit D	127	127	1	1	92055	492	558	512.102
kptA	kptA	RNA 2'-phosphotransferase;putative RNA 2'-phosphotransferase	127	127	1	1	91648	531	690	558.449
dosT~~~dosT_1~~~dosT_2~~~dosT_3	dosT;dosT_1;dosT_2;dosT_3	Oxygen sensor histidine kinase response regulator DosT	127	127	1	1	91006	1596	1899	1764
group_74724		hypothetical protein;D-threonine aldolase	127	127	1	1	90007	1194	1287	1208.72
group_74559		putative protein;hypothetical protein	127	127	1	1	89788	195	225	203.173
caeA_4~~~caeA_1~~~caeA_3~~~caeA_5~~~caeA_2~~~caeB_2~~~caeB_1~~~caeB	caeA_4;caeA_1;caeA_3;caeA_5;caeA_2;caeB_2;caeB_1;caeB	Carboxylesterase A;Carboxylesterase B	127	127	1	1	89231	1434	1692	1564.58
group_74089		hypothetical protein	127	127	1	1	89229	252	813	731.598
group_74003		putative protein	127	127	1	1	89122	1032	1221	1080.9
group_73287		hypothetical protein	127	127	1	1	88210	420	534	456.567
group_72384		hypothetical protein	127	127	1	1	87089	1233	1620	1333.11
deaD_1~~~deaD_2~~~deaD_3~~~rhlE_2~~~rhlE~~~rhlE_1~~~rhlE_3~~~deaD_4~~~deaD_6~~~rhlE_4	deaD_1;deaD_2;;deaD_3;rhlE_2;rhlE;rhlE_1;rhlE_3;deaD_4;deaD_6;rhlE_4	ATP-dependent RNA helicase DeaD;hypothetical protein;ATP-dependent RNA helicase RhlE	127	130	1.02362	1	87077	177	2451	2085.6
ribD_2~~~ribD~~~ribD_1~~~ribD_3	ribD_2;ribD;ribD_1;ribD_3	Riboflavin biosynthesis protein RibD	127	127	1	1	84708	1086	1233	1134.26
phnO_1~~~phnO~~~phnO_2~~~mshD_3	phnO_1;phnO;;phnO_2;mshD_3	Aminoalkylphosphonate N-acetyltransferase;hypothetical protein;Mycothiol acetyltransferase	127	127	1	1	82742	453	504	457.205
dap_1~~~dap_3~~~dap_2~~~dap~~~dap_4~~~dap_5~~~yfeW_1~~~yfeW_2~~~yfeW_4	dap_1;dap_3;dap_2;dap;dap_4;dap_5;;yfeW_1;yfeW_2;yfeW_4	D-aminopeptidase;hypothetical protein;Putative D-alanyl-D-alanine carboxypeptidase	127	127	1	1	82553	513	1455	1378.58
group_65493		hypothetical protein	127	127	1	1	78567	1287	1473	1351.91
yceD_1~~~yceD_5~~~yceD_6~~~yceD_3~~~yceD_4~~~yceD_2	yceD_1;yceD_5;yceD_6;yceD_3;yceD_4;yceD_2	General stress protein 16U	127	127	1	1	77997	576	576	576
arfB~~~prfB_1	arfB;prfB_1	Peptidyl-tRNA hydrolase ArfB;Peptide chain release factor 2	127	127	1	1	77205	426	498	435.685
rutF~~~nphA2~~~nphA2_2~~~ntaB_2~~~ntaB~~~rutF_2~~~ntaB_1~~~C1hpah~~~ctcQ~~~ctcQ_2	rutF;nphA2;nphA2_2;ntaB_2;ntaB;rutF_2;ntaB_1;C1-hpah;ctcQ;ctcQ_2	FMN reductase (NADH) RutF;NADH-dependent flavin reductase;FMN reductase (NADH) NtaB;p-hydroxyphenylacetate 3-hydroxylase reductase component;Flavin reductase (NADH)	127	127	1	1	77204	483	687	543.732
nuoH_2~~~nuoH_1~~~ndhA	nuoH_2;nuoH_1;ndhA	NADH-quinone oxidoreductase subunit H;NAD(P)H-quinone oxidoreductase subunit 1	127	127	1	1	76834	960	969	968.906
ndhI_2~~~ndhI_1~~~nuoI~~~nuoI_2~~~ndhI~~~nuoI_1	ndhI_2;ndhI_1;nuoI;nuoI_2;ndhI;nuoI_1	NAD(P)H-quinone oxidoreductase subunit I chloroplastic;NADH-quinone oxidoreductase subunit I;NAD(P)H-quinone oxidoreductase subunit I	127	127	1	1	76833	555	1185	619.276
group_63677		hypothetical protein	127	127	1	1	76303	1635	1806	1679.57
nuoJ	;nuoJ	hypothetical protein;NADH-quinone oxidoreductase subunit J	127	127	1	1	75824	579	777	642.449
ndhE~~~ndhE_1~~~nuoK~~~ndhE_2	ndhE;ndhE_1;nuoK;ndhE_2	NAD(P)H-quinone oxidoreductase subunit 4L chloroplastic;NADH-quinone oxidoreductase subunit K	127	127	1	1	75823	342	498	407.126
nuoL_2~~~nuoL_1~~~ndhB_1~~~nuoL_3~~~ndhB_2	nuoL_2;nuoL_1;ndhB_1;nuoL_3;ndhB_2	NADH-quinone oxidoreductase subunit L;NAD(P)H-quinone oxidoreductase subunit 2 chloroplastic	127	127	1	1	74886	1986	2097	2010.07
group_62557	ndhD1	NAD(P)H-quinone oxidoreductase chain 4 1	127	127	1	1	74885	1551	1668	1589.2
agaA~~~agaA_2~~~nagA~~~agaA_1	agaA;agaA_2;nagA;agaA_1	N-acetylgalactosamine-6-phosphate deacetylase;N-acetylglucosamine-6-phosphate deacetylase	127	127	1	1	73563	1143	1191	1162.16
ndhB_2~~~ndhB_3~~~ndhB_1~~~ndhB	ndhB_2;ndhB_3;ndhB_1;ndhB	NAD(P)H-quinone oxidoreductase subunit 2;NAD(P)H-quinone oxidoreductase subunit 2 chloroplastic	127	127	1	1	72987	1524	1707	1572.17
glkA_4~~~glkA_1~~~glkA_3~~~glkA_5~~~glkA_2~~~nanK_2~~~nanK_1~~~nagC_7	glkA_4;glkA_1;glkA_3;glkA_5;glkA_2;nanK_2;nanK_1;nagC_7	Glucokinase;N-acetylmannosamine kinase;N-acetylglucosamine repressor	127	127	1	1	72754	648	1032	947.882
cutC~~~cutC_2~~~cutC_1	cutC;cutC_2;cutC_1	Copper homeostasis protein CutC	126	126	1	1	94582	687	708	692.333
ydhP_1~~~ydhP_2~~~ydhP_3~~~ydhP_4~~~sotB~~~ydhP_5~~~ydhP	ydhP_1;ydhP_2;ydhP_3;ydhP_4;sotB;ydhP_5;ydhP	Inner membrane transport protein YdhP;sugar efflux transporter	126	126	1	1	94567	1167	1407	1282.79
murQ~~~murQ_1~~~murQ_2	murQ;murQ_1;murQ_2	N-acetylmuramic acid 6-phosphate etherase	126	126	1	1	94551	924	1086	970.833
bca_2~~~bca_1	bca_2;bca_1;	Bromoperoxidase-catalase;hypothetical protein	126	127	1.00794	1	93786	612	2115	1451.98
group_77504		hypothetical protein	126	126	1	1	93703	324	360	340.976
nusA	nusA	Transcription termination/antitermination protein NusA	126	126	1	1	93206	990	1125	1034.14
proS~~~proS_2~~~proS_1~~~proS_3	proS;proS_2;proS_1;proS_3	Proline--tRNA ligase	126	126	1	1	92894	1659	1743	1697.71
group_76916		hypothetical protein	126	126	1	1	92885	426	657	545.786
group_73660		hypothetical protein	126	126	1	1	88666	726	948	811.19
group_73657		putative protein;hypothetical protein	126	126	1	1	88662	486	630	533.929
eccA1	;eccA1	hypothetical protein;ESX-1 secretion system protein EccA1	126	128	1.01587	1	88632	846	2262	1881.05
group_73398		hypothetical protein	126	127	1.00794	1	88343	234	1455	1355.17
pheT~~~pheT_1~~~pheT_2	pheT;pheT_1;pheT_2	Phenylalanine--tRNA ligase beta subunit	126	126	1	1	87457	2511	2571	2523.1
group_72504		hypothetical protein	126	126	1	1	87234	1455	1548	1482.52
group_72385		hypothetical protein;putative HTH-type transcriptional regulator	126	126	1	1	87090	390	1050	468.381
group_71401		hypothetical protein	126	126	1	1	85913	525	957	944.238
yceI_2~~~yceI_4~~~yceI_1~~~yceI_3~~~yceI_7~~~yceI_6~~~yceI_5	yceI_2;yceI_4;;yceI_1;yceI_3;yceI_7;yceI_6;yceI_5	Protein YceI;hypothetical protein	126	126	1	1	85126	186	651	616.857
group_64996		hypothetical protein	126	126	1	1	77940	360	1326	1200.57
ndhC~~~ndhC_2	ndhC;ndhC_2	NAD(P)H-quinone oxidoreductase subunit 3 chloroplastic;NAD(P)H-quinone oxidoreductase subunit 3	126	126	1	1	77937	390	561	432.119
ndhK~~~nuoB_2	ndhK;nuoB_2	NAD(P)H-quinone oxidoreductase subunit K chloroplastic;NADH-quinone oxidoreductase subunit B;NAD(P)H-quinone oxidoreductase subunit K	126	126	1	1	77665	585	831	664.929
lacC_2~~~lacC_1~~~lacC	lacC_2;lacC_1;lacC;	Tagatose-6-phosphate kinase;hypothetical protein	126	126	1	1	74073	279	1002	932.738
group_59458		hypothetical protein	126	126	1	1	71123	198	333	303.048
mtrB~~~sasA_10~~~sasA_6~~~sasA_17~~~sasA_12~~~mtrB_2~~~sasA_13~~~sasA_8~~~sasA_9~~~rcsC_1~~~sasA_16~~~mtrB_1~~~sasA_15~~~sasA_14~~~sasA_4~~~sasA_1~~~rcsC_2~~~sasA_3~~~sasA_7~~~sasA_11	mtrB;sasA_10;sasA_6;sasA_17;sasA_12;mtrB_2;sasA_13;sasA_8;sasA_9;rcsC_1;sasA_16;mtrB_1;sasA_15;sasA_14;sasA_4;sasA_1;rcsC_2;sasA_3;sasA_7;sasA_11	Sensor histidine kinase MtrB;Adaptive-response sensory-kinase SasA;Sensor histidine kinase RcsC	126	126	1	1	23502	1809	2337	2044.45
group_78206		putative protein;hypothetical protein	125	125	1	1	94642	768	945	881.712
helD~~~helD_1~~~helD_2	helD;;helD_1;helD_2	DNA helicase IV;hypothetical protein	125	125	1	1	94589	1971	3102	2101.54
group_77497	;esiB	hypothetical protein;Secretory immunoglobulin A-binding protein EsiB	125	125	1	1	93695	582	2124	1896.46
nudC~~~nudC_1~~~nudC_2	nudC;nudC_1;nudC_2	NADH pyrophosphatase	125	125	1	1	93490	930	1047	948.576
dapE_5~~~dapE_2~~~dapE_4~~~dapE_1~~~dapE_6~~~dapE_3~~~dapE_7~~~dapE_8	dapE_5;dapE_2;dapE_4;dapE_1;dapE_6;dapE_3;dapE_7;dapE_8	Succinyl-diaminopimelate desuccinylase	125	125	1	1	93489	1395	1485	1411.39
ubiB~~~ubiB_2~~~ubiB_1	ubiB;ubiB_2;ubiB_1	protein kinase UbiB	125	125	1	1	92884	1329	1734	1428.26
group_75771		hypothetical protein	125	125	1	1	91364	894	1011	917.664
ipuC~~~ipuC_2~~~ipuC_1	ipuC;ipuC_2;ipuC_1	Glutamate--isopropylamine ligase	125	125	1	1	90745	1365	1410	1371.14
bacC_1~~~bacC_4~~~bacC_3~~~bacC_2~~~lvr~~~linX_3~~~lvr_3~~~lvr_2~~~lvr_4~~~lvr_1~~~lvr_5	bacC_1;bacC_4;bacC_3;bacC_2;lvr;linX_3;lvr_3;lvr_2;lvr_4;lvr_1;lvr_5	Dihydroanticapsin 7-dehydrogenase;Levodione reductase;25-dichloro-25-cyclohexadiene-14-diol dehydrogenase LinX	125	125	1	1	90736	783	867	793.056
group_75266		hypothetical protein	125	126	1.008	1	90720	387	1437	1383.38
group_74069		hypothetical protein;N-glycosidase	125	126	1.008	1	89205	177	786	596.238
group_71475		Toxin;hypothetical protein	125	125	1	1	86003	429	432	430.32
secA_2~~~secA	secA_2;secA	Protein translocase subunit SecA	125	125	1	1	83866	2775	2856	2821.85
group_68758		hypothetical protein	125	125	1	1	82729	1167	1221	1189.15
hpf~~~hpf_1	hpf;hpf_1;	Ribosome hibernation promotion factor;Ribosome hibernation promoting factor;hypothetical protein	125	140	1.12	1	82416	180	897	651.429
pccB_2~~~accD5_1~~~pccB_3~~~accD5_2~~~pccB_1~~~pccB~~~accD5_4~~~accD5_3~~~accD5_5	pccB_2;accD5_1;pccB_3;;accD5_2;pccB_1;pccB;accD5_4;accD5_3;accD5_5	Propionyl-CoA carboxylase beta chain;putative propionyl-CoA carboxylase beta chain 5;Methylmalonyl-CoA carboxyltransferase 12S subunit;hypothetical protein	125	127	1.016	1	80052	150	1686	1448.01
group_65830		hypothetical protein	125	125	1	1	79006	393	411	403.32
rep_2~~~rep_4~~~rep_1~~~rep_3~~~addA~~~rep_5	rep_2;;rep_4;rep_1;rep_3;addA;rep_5	ATP-dependent DNA helicase Rep;hypothetical protein;ATP-dependent helicase/nuclease subunit A	125	128	1.024	1	31960	597	4221	3439.24
group_26315		hypothetical protein	125	125	1	1	31636	2691	2958	2785.78
cdhR_1~~~cdhR_10~~~cdhR_5~~~rhaS_3~~~cdhR_2~~~cdhR_7~~~rhaS_2~~~cdhR_8~~~cdhR_12~~~cdhR_4~~~cdhR_6~~~cdhR_9~~~cdhR_13~~~rhaS_1~~~rhaS_5	cdhR_1;cdhR_10;cdhR_5;rhaS_3;cdhR_2;cdhR_7;rhaS_2;cdhR_8;cdhR_12;cdhR_4;cdhR_6;cdhR_9;cdhR_13;rhaS_1;rhaS_5	HTH-type transcriptional regulator CdhR;HTH-type transcriptional activator RhaS	124	124	1	1	94052	537	1257	983.056
group_76925		hypothetical protein	124	124	1	1	92896	198	543	475.573
gph_9~~~gph_5~~~gph_3~~~gph_4~~~gph_7~~~gph_6~~~gph_8~~~gph_2~~~gph_1~~~gph_12~~~gph_11~~~gph_10	gph_9;gph_5;gph_3;gph_4;gph_7;gph_6;gph_8;gph_2;gph_1;gph_12;gph_11;;gph_10	Phosphoglycolate phosphatase;hypothetical protein	124	124	1	1	87115	384	1020	691.645
group_71318		hypothetical protein	124	124	1	1	85816	450	837	513.024
nagC_4~~~nagK_2~~~nagK~~~nagC_2~~~nagC_3~~~nagC_1~~~nagC_5~~~nagK_1~~~nagC_7~~~nagC_8~~~nagC_6~~~nagC_9~~~nagC_10	nagC_4;nagK_2;nagK;nagC_2;;nagC_3;nagC_1;nagC_5;nagK_1;nagC_7;nagC_8;nagC_6;nagC_9;nagC_10	N-acetylglucosamine repressor;N-acetyl-D-glucosamine kinase;hypothetical protein	124	124	1	1	84480	216	1233	1167.17
group_66442		hypothetical protein	124	124	1	1	79782	504	588	576.145
dtpT_2~~~dtpT_1~~~dtpT_3~~~dtpT_5	dtpT_2;dtpT_1;dtpT_3;dtpT_5	Di-/tripeptide transporter	124	124	1	1	77072	1497	1560	1510.65
group_26316		hypothetical protein	124	124	1	1	31637	348	693	481.645
group_75772		hypothetical protein	123	142	1.15447	1	91365	417	4977	3615.65
group_74221		hypothetical protein	123	123	1	1	89392	615	1041	925.244
gdh_2~~~gdh_1~~~gdhB~~~gdh_3	gdh_2;gdh_1;gdhB;gdh_3	NAD-specific glutamate dehydrogenase	123	123	1	1	87118	4932	5079	5000.27
rarD~~~rarD_1	rarD;rarD_1	Protein RarD	123	123	1	1	79483	861	1089	990.659
korB~~~korB_1~~~korB_2	korB;korB_1;korB_2;	2-oxoglutarate oxidoreductase subunit KorB;hypothetical protein	123	125	1.01626	1	79057	96	1137	1026.79
group_63496		hypothetical protein	123	123	1	1	76076	354	948	787.024
group_58867		hypothetical protein	123	123	1	1	70435	837	930	871.488
thiD~~~thiD_1~~~thiD_2	thiD;thiD_1;thiD_2	Hydroxymethylpyrimidine/phosphomethylpyrimidine kinase	123	123	1	1	65513	717	867	812.341
group_78109		PTS system EIIBC component;hypothetical protein	122	123	1.0082	1	94504	141	1578	1521.39
rutG_1~~~rutG~~~rutG_2	rutG_1;rutG;rutG_2;	Putative pyrimidine permease RutG;hypothetical protein	122	123	1.0082	1	94346	162	1521	1404.34
ribF	ribF	Bifunctional riboflavin kinase/FMN adenylyltransferase	122	122	1	1	93366	948	969	957.762
group_75299		hypothetical protein	122	122	1	1	90767	243	1647	1454.26
fls~~~epr	;fls;epr	hypothetical protein;Fervidolysin;Minor extracellular protease Epr	122	122	1	1	90006	936	1263	1188.86
group_73457		hypothetical protein	122	123	1.0082	1	88412	207	747	701.78
hppA	hppA;	K(+)-insensitive pyrophosphate-energized proton pump;hypothetical protein	122	124	1.01639	1	84936	195	2517	2371.96
korA~~~korA_2~~~korA_1~~~korA_3	korA;korA_2;korA_1;korA_3;	2-oxoglutarate oxidoreductase subunit KorA;hypothetical protein	122	122	1	1	78569	135	2079	1869.34
murR~~~ybbH~~~murR_1	murR;ybbH;murR_1	HTH-type transcriptional regulator MurR;putative HTH-type transcriptional regulator YbbH	121	121	1	1	94553	810	1041	932.802
group_72546		hypothetical protein	121	121	1	1	87290	198	198	198
degU_8~~~degU_13~~~degU_9~~~degU_7~~~degU_1~~~degU_5~~~degU_12~~~degU_10~~~degU_6~~~degU_3~~~degU_4	degU_8;degU_13;degU_9;degU_7;degU_1;degU_5;degU_12;degU_10;degU_6;degU_3;degU_4	Transcriptional regulatory protein DegU	121	121	1	1	82609	729	762	747.248
btuD_14~~~btuD_32~~~btuD_21~~~btuD_22~~~btuD_19~~~btuD_18~~~btuD_33~~~btuD_30~~~btuD_35~~~btuD_43~~~btuD_24~~~btuD_27~~~btuD_25~~~btuD_26~~~btuD_9~~~btuD_23~~~btuD_34~~~btuD_16~~~btuD_29~~~btuD_10~~~btuD_28~~~btuD_15~~~btuD_12~~~btuD_11~~~btuD_1	btuD_14;btuD_32;btuD_21;btuD_22;btuD_19;btuD_18;btuD_33;btuD_30;btuD_35;btuD_43;btuD_24;btuD_27;btuD_25;btuD_26;btuD_9;btuD_23;btuD_34;btuD_16;btuD_29;btuD_10;btuD_28;btuD_15;btuD_12;btuD_11;btuD_1	Vitamin B12 import ATP-binding protein BtuD	120	120	1	1	94356	777	873	798.45
group_62935		hypothetical protein	120	120	1	1	75373	498	1038	515.775
rlmB_2~~~rlmB~~~rlmB_1~~~rlmB_3~~~trmH~~~trmH_2~~~trmH_1	rlmB_2;rlmB;rlmB_1;rlmB_3;trmH;trmH_2;trmH_1	23S rRNA (guanosine-2'-O-)-methyltransferase RlmB;tRNA (guanosine(18)-2'-O)-methyltransferase	120	122	1.01667	1	75154	177	891	781.918
acyP~~~acyP_2	acyP;acyP_2	Acylphosphatase	120	120	1	1	63533	198	282	274.35
group_78010	;aqdR;aqdR_1	hypothetical protein;putative HTH-type transcriptional regulator;HTH-type transcriptional regulator AqdR	119	119	1	1	94384	558	732	615.605
group_77226		hypothetical protein	119	119	1	1	93313	1404	1578	1474.01
group_75532		Exochitinase 1;hypothetical protein	119	125	1.05042	1	91054	309	1881	1534.78
puuB_1~~~puuB_2~~~puuB_3~~~puuB	puuB_1;puuB_2;puuB_3;puuB	Gamma-glutamylputrescine oxidoreductase	119	119	1	1	91053	1416	1428	1418.39
potA_2~~~potA_1~~~potA~~~btuD_6~~~potA_3	potA_2;potA_1;potA;btuD_6;potA_3	Spermidine/putrescine import ATP-binding protein PotA;Vitamin B12 import ATP-binding protein BtuD	119	119	1	1	90171	1143	1188	1157.97
group_74852	ydcV	Inner membrane ABC transporter permease protein YdcV	119	119	1	1	90167	795	807	804
group_74851	;potB	hypothetical protein;Spermidine/putrescine transport system permease protein PotB	119	119	1	1	90166	927	939	930.681
potF~~~potD~~~potD_2~~~spuE_2	;potF;potD;potD_2;spuE_2	hypothetical protein;Putrescine-binding periplasmic protein;Spermidine/putrescine-binding periplasmic protein;Spermidine-binding periplasmic protein SpuE	119	119	1	1	89800	1245	1284	1249.61
prr_1~~~prr_2~~~prr_4	prr_1;prr_2;prr_4	Gamma-aminobutyraldehyde dehydrogenase	119	119	1	1	89297	1503	1542	1515.71
mshA_4~~~mshA_2~~~mshA_3~~~mshA_6~~~mshA_9~~~mshA_8~~~mshA_7~~~mshA_11~~~mshA_1~~~mshA_5	mshA_4;mshA_2;mshA_3;mshA_6;mshA_9;mshA_8;mshA_7;mshA_11;mshA_1;mshA_5	D-inositol 3-phosphate glycosyltransferase	119	119	1	1	88665	1251	1413	1363.82
asnC_1~~~asnC_2~~~asnC_4	asnC_1;;asnC_2;asnC_4	Regulatory protein AsnC;hypothetical protein	119	119	1	1	87001	432	546	480.479
group_70218		putative aminotransferase	119	119	1	1	84486	1362	1380	1378.34
dinG_1~~~dinG_3~~~dinG_2~~~dinG_4~~~dinG_6~~~dinG_5	dinG_1;dinG_3;dinG_2;dinG_4;dinG_6;;dinG_5	3'-5' exonuclease DinG;hypothetical protein	119	119	1	1	81755	213	726	717.655
group_59088		hypothetical protein	119	119	1	1	70682	1392	1551	1444.29
group_76390		hypothetical protein	118	118	1	1	92181	1563	1692	1585.65
group_75715		hypothetical protein	118	118	1	1	91287	537	660	554.542
rep_1~~~rep_3~~~rep~~~rep_2~~~rep_4~~~rep_6~~~rep_5	rep_1;rep_3;rep;rep_2;;rep_4;rep_6;rep_5	ATP-dependent DNA helicase Rep;hypothetical protein	118	118	1	1	31957	852	4308	3428.69
group_74941		hypothetical protein	117	117	1	1	90282	1179	1518	1236.03
group_77736		hypothetical protein	116	116	1	1	94010	975	1764	1454.53
ptsJ~~~ptsJ_2~~~ptsJ_1	ptsJ;ptsJ_2;ptsJ_1	Vitamin B6 salvage pathway transcriptional repressor PtsJ	116	116	1	1	87636	1203	1350	1261.16
group_53409		hypothetical protein	116	116	1	1	63877	261	312	265.086
yhhS_2~~~yhhS~~~yfcJ~~~yfcJ_2	;yhhS_2;yhhS;yfcJ;yfcJ_2	hypothetical protein;putative MFS-type transporter YhhS;putative MFS-type transporter YfcJ	115	115	1	1	90927	1266	1338	1301.4
group_75189		putative protein;hypothetical protein	115	115	1	1	90621	1527	1863	1712.48
group_73641		55.5 kDa and 49.5 kDa sporulation proteins;hypothetical protein	115	115	1	1	88639	912	1815	1593.78
group_73578	trmB	tRNA (guanine-N(7)-)-methyltransferase	115	115	1	1	88560	756	951	845.922
tam_3~~~tam_5~~~tam_2~~~tam_6~~~tam_4~~~tam_1~~~tam_9~~~tam_12~~~tam_7	tam_3;tam_5;tam_2;tam_6;tam_4;tam_1;;tam_9;tam_12;tam_7	Trans-aconitate 2-methyltransferase;hypothetical protein	115	115	1	1	86987	426	831	764.113
group_67808		Elongation factor G-like protein	115	115	1	1	81539	1308	2238	2206.41
group_62087		hypothetical protein	115	117	1.01739	1	74314	117	498	458.513
group_75188		NADH dehydrogenase-like protein;hypothetical protein	114	114	1	1	90620	1317	1563	1370.74
group_75187		hypothetical protein	114	114	1	1	90619	693	993	816.5
spuE~~~spuE_2~~~potD_1~~~potD_2~~~spuE_1	spuE;spuE_2;;potD_1;potD_2;spuE_1	Spermidine-binding periplasmic protein SpuE;hypothetical protein;Spermidine/putrescine-binding periplasmic protein	114	114	1	1	87097	1119	1362	1181.32
group_30755		putative phosphatase	114	114	1	1	36979	759	942	821.921
group_76232		hypothetical protein	113	114	1.00885	1	91972	375	903	833.895
group_74508		hypothetical protein	113	113	1	1	89729	1308	2340	2144.18
hisC_3~~~lysN_1~~~lysN_2~~~hisC_4~~~lysN~~~norG~~~norG_1~~~hisC_2~~~hisC_1	hisC_3;lysN_1;lysN_2;hisC_4;lysN;norG;norG_1;;hisC_2;hisC_1	Histidinol-phosphate aminotransferase;2-aminoadipate transaminase;HTH-type transcriptional regulator NorG;hypothetical protein	113	114	1.00885	1	89391	291	1620	1403.03
group_73652		hypothetical protein	113	114	1.00885	1	88656	162	624	587.368
lhgD~~~lhgD_2~~~lhgD_1~~~lhgD_3	lhgD;lhgD_2;lhgD_1;lhgD_3	L-2-hydroxyglutarate dehydrogenase	113	113	1	1	88640	1203	1257	1229.68
rpmH	rpmH;	50S ribosomal protein L34;hypothetical protein	113	113	1	1	79517	138	177	138.69
group_63465		hypothetical protein	113	113	1	1	76041	474	1251	1122.37
group_61634		hypothetical protein	113	116	1.02655	1	73766	177	945	801.026
group_61346	;serB1	hypothetical protein;Phosphoserine phosphatase SerB1	113	113	1	1	73421	891	1236	963.956
group_67970		hypothetical protein	112	115	1.02679	1	81754	237	1473	599.557
group_67929		hypothetical protein	112	114	1.01786	1	81700	156	1278	1165.89
recG	recG	ATP-dependent DNA helicase RecG	112	112	1	1	68779	2193	2328	2228.33
group_76207		putative HTH-type transcriptional regulator	111	111	1	1	91936	834	996	938.108
group_59939		hypothetical protein	111	111	1	1	71694	246	1023	850.27
ftsH_1~~~ftsH_3~~~ftsH_2~~~ftsH_4~~~ftsH_5	ftsH_1;ftsH_3;ftsH_2;ftsH_4;ftsH_5	ATP-dependent zinc metalloprotease FtsH	110	110	1	1	74676	1917	2382	1944.57
group_70910		hypothetical protein;Acetyltransferase	104	104	1	1	85341	507	615	543.837
leuO~~~perR_1~~~perR_2~~~cynR_1~~~leuO_1~~~argP~~~argP_1~~~hcaR_1~~~hcaR_2~~~hcaR_3~~~hdfR_3~~~allS~~~argP_2~~~argP_3	leuO;;perR_1;perR_2;cynR_1;leuO_1;argP;argP_1;hcaR_1;hcaR_2;hcaR_3;hdfR_3;allS;argP_2;argP_3	HTH-type transcriptional regulator LeuO;hypothetical protein;HTH-type transcriptional regulator PerR;HTH-type transcriptional regulator CynR;HTH-type transcriptional regulator ArgP;Hca operon transcriptional activator HcaR;HTH-type transcriptional regulator HdfR;HTH-type transcriptional activator AllS	102	103	1.0098	1	84033	231	918	887.359
qorB_2~~~qorB_1~~~qorB_3~~~qorB_6~~~qorB	qorB_2;qorB_1;qorB_3;qorB_6;qorB	Quinone oxidoreductase 2	102	102	1	1	79060	855	885	862.294
group_54835		hypothetical protein	102	102	1	1	65592	546	639	563.059
group_78067		hypothetical protein	101	105	1.0396	1	94450	165	846	787.143
puuB_1~~~puuB_3~~~puuB_2	puuB_1;puuB_3;puuB_2;	Gamma-glutamylputrescine oxidoreductase;hypothetical protein	101	102	1.0099	1	76476	561	1488	1376.41
group_59923		hypothetical protein	100	100	1	1	71678	330	1143	976.59
ybhF~~~drrA_5~~~lnrL_3~~~drrA_13~~~lnrL_1~~~lnrL_2~~~btuD_16~~~btuD_18~~~btuD_19~~~btuD_37~~~btuD_38~~~lnrL~~~btuD_27~~~lnrL_6~~~lnrL_8~~~lnrL_5~~~drrA_10~~~btuD_22~~~lnrL_4~~~btuD_29	ybhF;drrA_5;lnrL_3;drrA_13;lnrL_1;lnrL_2;btuD_16;btuD_18;btuD_19;btuD_37;btuD_38;lnrL;btuD_27;lnrL_6;lnrL_8;lnrL_5;drrA_10;btuD_22;lnrL_4;btuD_29	putative multidrug ABC transporter ATP-binding protein YbhF;Daunorubicin/doxorubicin resistance ATP-binding protein DrrA;Linearmycin resistance ATP-binding protein LnrL;Vitamin B12 import ATP-binding protein BtuD	99	99	1	1	86005	462	1110	975.061
group_76010		hypothetical protein	98	98	1	1	91678	1305	2595	2344.16
group_64146		hypothetical protein	97	97	1	1	76874	531	624	556.206
group_63819		hypothetical protein	97	97	1	1	76477	894	1539	1287.77
liaR_8~~~liaR_7~~~liaR_9~~~liaR_10~~~liaR_5~~~liaR_3~~~liaR_2~~~liaR_13~~~liaR_12~~~liaR_4~~~liaR_6~~~liaR_1	liaR_8;liaR_7;liaR_9;liaR_10;liaR_5;liaR_3;liaR_2;liaR_13;liaR_12;liaR_4;liaR_6;liaR_1	Transcriptional regulatory protein LiaR	97	97	1	1	75887	621	762	645.711
group_5274		hypothetical protein	97	97	1	1	5843	99	99	99
glmS_3~~~glmS_2~~~glmS_1~~~glmS_4~~~glmS_5~~~glmS_6	glmS_3;glmS_2;glmS_1;glmS_4;glmS_5;glmS_6	Glutamine--fructose-6-phosphate aminotransferase [isomerizing]	96	96	1	1	90281	1848	1923	1851.09
group_65444		hypothetical protein	96	128	1.33333	1	78506	189	3897	2581.88
dcd~~~dcd_1~~~dcd_3	dcd;dcd_1;dcd_3	dCTP deaminase dUMP-forming	95	95	1	1	66984	477	612	535.105
sucD~~~sucD_1	sucD;sucD_1	Succinate--CoA ligase [ADP-forming] subunit alpha	94	94	1	1	91907	885	918	887.968
sucC~~~sucC_2	sucC;sucC_2	Succinate--CoA ligase [ADP-forming] subunit beta	94	94	1	1	91521	951	1194	1180.31
group_75892		hypothetical protein	94	94	1	1	91520	1140	1488	1242.19
group_75857		putative protein;hypothetical protein	94	94	1	1	91476	666	2193	2043.03
cobO	cobO	Corrinoid adenosyltransferase	94	94	1	1	91474	600	600	600
zupT~~~zupT_2~~~zupT_1	zupT;zupT_2;zupT_1	Zinc transporter ZupT	94	94	1	1	91067	723	837	736.883
rho~~~rho_2~~~rho_1	rho;rho_2;rho_1	Transcription termination factor Rho	94	95	1.01064	1	85762	612	2229	2042.68
group_69113	rpmE	50S ribosomal protein L31	94	94	1	1	83150	216	228	221.649
prmC_2~~~prmC_1~~~prmC_3~~~prmC_4	prmC_2;prmC_1;prmC_3;prmC_4	Release factor glutamine methyltransferase	94	94	1	1	83062	846	882	846.383
group_69047		Putative threonylcarbamoyl-AMP synthase	94	94	1	1	83061	648	648	648
group_68847	ywle;	Protein-arginine-phosphatase;hypothetical protein	94	94	1	1	82827	630	690	642.096
group_67534		putative protein	94	94	1	1	81182	972	1014	990.702
group_67533		putative HTH-type transcriptional regulator;hypothetical protein	94	94	1	1	81181	537	699	644.457
mcm~~~mcm_1~~~mcm_2	mcm;mcm_1;mcm_2	Methylmalonyl-CoA mutase	94	94	1	1	81035	1701	1707	1704.51
mhqR~~~mhqR_1	mhqR;;mhqR_1	HTH-type transcriptional regulator MhqR;hypothetical protein	94	94	1	1	80892	507	636	519.574
group_66804		hypothetical protein	94	96	1.02128	1	80247	111	297	273.312
group_66572		hypothetical protein	94	94	1	1	79960	345	369	348.734
group_66368		hypothetical protein	94	94	1	1	79689	651	651	651
group_66366		hypothetical protein	94	94	1	1	79686	537	777	623.968
group_66067		hypothetical protein	94	94	1	1	79317	675	834	780.798
group_66066		hypothetical protein	94	94	1	1	79316	471	513	480.83
icmF	;icmF	putative GTPase;Fused isobutyryl-CoA mutase	94	94	1	1	78873	960	1032	974.394
spoIIAB~~~rsbW_2~~~rsbW_3~~~rsbW_1	spoIIAB;rsbW_2;rsbW_3;rsbW_1	Anti-sigma F factor;Serine-protein kinase RsbW	94	94	1	1	78497	429	531	460.564
group_65309		putative acetyl-CoA acetyltransferase	94	94	1	1	78333	1197	1362	1206.73
group_65308	epi	Ethylmalonyl-CoA/methylmalonyl-CoA epimerase	94	94	1	1	78332	426	450	429.957
group_64762		hypothetical protein	94	94	1	1	77644	789	4656	3975.13
group_64761		hypothetical protein	94	94	1	1	77643	939	939	939
btuD_23~~~bcrA_2~~~bcrA_1~~~bcrA_3~~~btuD_7~~~bcrA_4~~~btuD_16~~~btuD_17~~~btuD_4~~~btuD_26~~~btuD_25~~~btuD_2~~~btuD_14~~~btuD_20~~~btuD_24~~~btuD_5	;btuD_23;bcrA_2;bcrA_1;bcrA_3;btuD_7;bcrA_4;btuD_16;btuD_17;btuD_4;btuD_26;btuD_25;btuD_2;btuD_14;btuD_20;btuD_24;btuD_5	hypothetical protein;Vitamin B12 import ATP-binding protein BtuD;Bacitracin transport ATP-binding protein BcrA	94	185	1.96809	1	76805	759	1800	905.805
btuD_1~~~btuD_24~~~btuD_18~~~btuD_8~~~btuD_21~~~btuD_11~~~btuD_15~~~btuD_25~~~btuD_27~~~btuD_5~~~btuD_32~~~btuD_6~~~btuD_17~~~btuD_3~~~btuD_13~~~btuD_19~~~btuD_10~~~btuD_4~~~btuD_26~~~btuD_9~~~btuD_2~~~btuD_14~~~btuD_12~~~btuD_7~~~btuD_20~~~btuD_30~~~btuD_29	btuD_1;btuD_24;btuD_18;btuD_8;btuD_21;btuD_11;btuD_15;btuD_25;btuD_27;btuD_5;btuD_32;btuD_6;btuD_17;btuD_3;btuD_13;btuD_19;btuD_10;btuD_4;btuD_26;btuD_9;btuD_2;;btuD_14;btuD_12;btuD_7;btuD_20;btuD_30;btuD_29	Vitamin B12 import ATP-binding protein BtuD;hypothetical protein	94	94	1	1	75787	687	1281	1186.15
group_62522		hypothetical protein	94	94	1	1	74841	273	360	333.479
luxA~~~luxA_2~~~luxA_1	luxA;luxA_2;luxA_1	Alkanal monooxygenase alpha chain	94	94	1	1	72853	1020	1104	1043.52
group_60888		hypothetical protein	94	94	1	1	72852	393	393	393
nucS~~~nucS_1	nucS;nucS_1	Endonuclease NucS	94	94	1	1	71357	672	672	672
rsbV_1~~~rsbV_5~~~rsbV_3	rsbV_1;;rsbV_5;rsbV_3	Anti-sigma-B factor antagonist;hypothetical protein	94	94	1	1	67497	324	324	324
hbd~~~hbd_2~~~hbd_1	;hbd;hbd_2;hbd_1	3-hydroxybutyryl-CoA dehydrogenase	94	94	1	1	67496	849	915	859.883
gpt~~~gpt_2~~~gpt_1	gpt;gpt_2;gpt_1	Xanthine phosphoribosyltransferase	94	94	1	1	66987	489	528	501.447
group_54099		Corrinoid adenosyltransferase	94	94	1	1	64719	570	606	574.181
chiC_1~~~chiC~~~chtA~~~chtA_1~~~chtA_2~~~chtA_3~~~chiC_2	chiC_1;chiC;chtA;chtA_1;chtA_2;chtA_3;;chiC_2	Chitinase C;Chitinase 63;hypothetical protein	94	94	1	1	64278	1791	2064	1870.79
ybiT_1~~~ybiT_2~~~ybiT~~~ybiT_3	ybiT_1;ybiT_2;ybiT;ybiT_3	putative ABC transporter ATP-binding protein YbiT	94	94	1	1	62330	1569	1770	1628.97
group_50810		hypothetical protein	94	94	1	1	60801	495	597	499.34
fabF_1~~~fabF_3~~~fabF_4~~~fabF_5~~~fabF_6~~~fabF~~~fabF_2	fabF_1;fabF_3;fabF_4;fabF_5;fabF_6;fabF;fabF_2	3-oxoacyl-[acyl-carrier-protein] synthase 2	94	94	1	1	60666	1173	1290	1225.76
acpP_1~~~acpP_2~~~acpP_3~~~acpM~~~acpP_4~~~acpP_6~~~acpP_5	acpP_1;acpP_2;acpP_3;acpM;acpP_4;acpP_6;acpP_5	Acyl carrier protein;Meromycolate extension acyl carrier protein	94	94	1	1	60536	249	249	249
fabH_2~~~fabH_1~~~fabH_4~~~fabH_3~~~fabH_6~~~fabH_5	fabH_2;fabH_1;fabH_4;fabH_3;fabH_6;;fabH_5	3-oxoacyl-[acyl-carrier-protein] synthase 3;hypothetical protein	94	95	1.01064	1	60344	294	1032	990.695
fabD_1~~~fabD~~~fabD_2	fabD_1;fabD;fabD_2	Malonyl CoA-acyl carrier protein transacylase	94	94	1	1	60111	915	933	919.053
group_50039		putative protein	94	94	1	1	59839	1086	1230	1201.31
group_49767		Putative quercetin 23-dioxygenase	94	94	1	1	59501	633	810	679.819
lepB_2~~~lepB~~~lepB_1	;lepB_2;lepB;lepB_1	hypothetical protein;Signal peptidase I	94	94	1	1	57664	597	846	764.426
group_45498		hypothetical protein	94	94	1	1	54379	447	450	447.702
group_44212	atpC	ATP synthase epsilon chain	94	94	1	1	52864	372	459	375.766
group_42628	atpD	ATP synthase subunit beta	94	94	1	1	51004	1440	1455	1445.97
group_40601	atpG	ATP synthase gamma chain	94	94	1	1	48632	915	942	919.34
group_37949	atpA	ATP synthase subunit alpha	94	94	1	1	45505	1572	1596	1582.47
atpH_2~~~atpH_1~~~atpH	atpH_2;atpH_1;atpH	ATP synthase subunit delta	94	94	1	1	41351	816	816	816
group_34254		hypothetical protein	94	94	1	1	41141	1017	1200	1110.38
atpF~~~atpF_1	atpF;atpF_1	ATP synthase subunit b	94	94	1	1	35546	534	552	544.532
group_78117	;chpH	hypothetical protein;Chaplin-H	93	93	1	1	94516	234	234	234
group_78099		hypothetical protein	93	93	1	1	94494	642	705	669
group_78007		Putative coenzyme F420-dependent oxidoreductase	93	93	1	1	94381	1050	1053	1050.23
yajO_3~~~yajO_2~~~yajO_1~~~yajO_4~~~yajO_5~~~yajO_6~~~yajO_8~~~yajO_7	yajO_3;yajO_2;yajO_1;yajO_4;yajO_5;yajO_6;yajO_8;yajO_7	1-deoxyxylulose-5-phosphate synthase YajO	93	93	1	1	94380	540	996	981.871
group_78004		hypothetical protein	93	93	1	1	94377	591	591	591
pspA_2~~~pspA~~~gpmA_1~~~pspA_1	pspA_2;pspA;gpmA_1;pspA_1	Phosphoserine phosphatase 1;23-bisphosphoglycerate-dependent phosphoglycerate mutase	93	93	1	1	94376	690	744	715.387
mshC~~~mshC_1	mshC;mshC_1	L-cysteine:1D-myo-inositol 2-amino-2-deoxy-alpha-D-glucopyranoside ligase	93	93	1	1	94361	1230	1350	1240.39
group_77989		hypothetical protein	93	93	1	1	94357	981	1146	1058.45
glpK_2~~~glpK_3~~~glpK~~~glpK_1	glpK_2;glpK_3;glpK;;glpK_1	Glycerol kinase;hypothetical protein	93	93	1	1	94124	93	1602	1529.45
glpF~~~glpF_2~~~glpF_1	glpF;glpF_2;glpF_1	putative glycerol uptake facilitator protein	93	93	1	1	94108	783	792	788.226
group_77708		hypothetical protein	93	93	1	1	93968	1134	1293	1204.9
group_77707	trmI	tRNA (adenine(58)-N(1))-methyltransferase TrmI	93	93	1	1	93967	897	978	921.161
group_77643		hypothetical protein	93	93	1	1	93879	306	327	312.774
arc~~~mpa	arc;mpa	Proteasome-associated ATPase	93	93	1	1	93878	1767	1767	1767
group_77600	dop	Depupylase	93	93	1	1	93818	1512	1518	1512.06
group_77599	pup	Prokaryotic ubiquitin-like protein Pup	93	93	1	1	93817	213	219	216.355
group_77596	prcB	Proteasome subunit beta	93	93	1	1	93814	771	846	799.032
group_77562	prcA	Proteasome subunit alpha	93	93	1	1	93774	765	927	824.129
group_77485	pafA	Pup--protein ligase	93	93	1	1	93676	1362	1362	1362
fkbP_1~~~fkbP_2~~~fkbP	fkbP_1;fkbP_2;fkbP	FK506-binding protein	93	93	1	1	93563	372	387	376.032
group_77364		hypothetical protein	93	93	1	1	93493	648	648	648
group_77362	pafC	Protein PafC	93	93	1	1	93491	957	1044	970.71
tatA_2~~~tatA~~~tatA_1~~~tatA_3	tatA_2;tatA;tatA_1;tatA_3	Sec-independent protein translocase protein TatA	93	93	1	1	93340	282	306	293.097
group_76218		hypothetical protein	93	93	1	1	91955	792	1008	882.839
btuD_34~~~btuD_5~~~btuD_20~~~btuD_22~~~btuD_10~~~btuD_24~~~btuD_8~~~btuD_18~~~btuD_16~~~btuD_27~~~btuD_28~~~btuD_17~~~btuD_29~~~btuD_4~~~btuD_13~~~btuD_2~~~btuD_19~~~btuD_12~~~btuD_21~~~btuD_1~~~btuD_11	btuD_34;btuD_5;btuD_20;btuD_22;btuD_10;btuD_24;btuD_8;btuD_18;btuD_16;btuD_27;btuD_28;btuD_17;btuD_29;btuD_4;btuD_13;btuD_2;btuD_19;btuD_12;btuD_21;btuD_1;btuD_11	Vitamin B12 import ATP-binding protein BtuD	93	93	1	1	91954	966	1116	996.645
group_76189	cobQ	Cobyric acid synthase	93	93	1	1	91911	1407	1695	1550
group_76104		hypothetical protein	93	93	1	1	91804	333	516	504.194
group_75951		hypothetical protein	93	93	1	1	91603	1212	1530	1366.77
group_75747		hypothetical protein	93	93	1	1	91329	444	447	446.581
group_75746	purU	Formyltetrahydrofolate deformylase	93	93	1	1	91328	873	921	883.645
sigK_2~~~sigK_3~~~sigK~~~sigK_1	sigK_2;;sigK_3;sigK;sigK_1	ECF RNA polymerase sigma factor SigK;hypothetical protein	93	145	1.55914	1	90936	147	1902	1056.23
group_75224		hypothetical protein;Calerythrin	93	93	1	1	90663	519	528	522.419
fadK~~~fadK_2~~~mbtA~~~fadK_1~~~fadK_3	fadK;fadK_2;mbtA;fadK_1;fadK_3	Medium-chain fatty-acid--CoA ligase;Salicyl-AMP ligase / salicyl-S-ArCP synthetase	93	93	1	1	90662	1527	1683	1555.84
group_75223		hypothetical protein	93	93	1	1	90661	1194	1254	1203.97
group_74860		putative protein;hypothetical protein	93	93	1	1	90177	798	1377	1104.74
group_74615		Putative acyl-CoA dehydrogenase FadE17	93	93	1	1	89859	1155	1266	1162.65
group_74609		hypothetical protein;Putative short-chain type dehydrogenase/reductase	93	93	1	1	89851	912	927	922.452
group_74608		hypothetical protein	93	93	1	1	89850	822	981	928.677
mprA_1~~~rcsC_1~~~cheB~~~cheB_2~~~cheB_1~~~rcsC_2~~~cheB_3~~~mprA_3~~~mprA_2~~~cheB_4	mprA_1;rcsC_1;cheB;cheB_2;cheB_1;rcsC_2;cheB_3;mprA_3;mprA_2;cheB_4	Response regulator MprA;Sensor histidine kinase RcsC;Protein-glutamate methylesterase/protein-glutamine glutaminase	93	93	1	1	89539	405	504	459.29
srtE1_2~~~srtE1_1~~~srtE1_3	srtE1_2;srtE1_1;srtE1_3;	Sortase SrtE1;hypothetical protein	93	93	1	1	88513	678	1548	1121.58
group_73249	hom	Homoserine dehydrogenase	93	93	1	1	88163	1290	1353	1308.9
thrC_1~~~thrC~~~thrC_3~~~thrC_2	thrC_1;thrC;thrC_3;;thrC_2	Threonine synthase;hypothetical protein	93	93	1	1	88162	195	1071	1061.58
thrB_1~~~thrB~~~thrB_3~~~thrB_2	thrB_1;thrB;thrB_3;thrB_2	Homoserine kinase	93	93	1	1	85763	918	945	923.258
vraR_1~~~vraR_2~~~lnrK_1~~~vraR~~~vraR_3~~~lnrK_6~~~vraR_4~~~vraR_6~~~liaR_6~~~degU_4~~~liaR_1	vraR_1;vraR_2;lnrK_1;vraR;vraR_3;lnrK_6;vraR_4;vraR_6;liaR_6;degU_4;liaR_1	Response regulator protein VraR;Transcriptional regulatory protein LnrK;Transcriptional regulatory protein LiaR;Transcriptional regulatory protein DegU	93	93	1	1	84994	660	696	670.839
group_69107	prfA	Peptide chain release factor 1	93	93	1	1	83140	1077	1080	1078.29
wecA_2~~~wecA~~~wecA_1	wecA_2;;wecA;wecA_1	Undecaprenyl-phosphate alpha-N-acetylglucosaminyl 1-phosphate transferase;hypothetical protein	93	93	1	1	82737	345	1512	1354.94
group_66998		putative protein	93	93	1	1	80502	327	336	332.968
fba	fba	Fructose-bisphosphate aldolase	93	93	1	1	79736	1023	1032	1026.58
pyrE~~~pyrE_1~~~pyrE_2~~~pyrE_3	pyrE;pyrE_1;pyrE_2;pyrE_3	Orotate phosphoribosyltransferase	93	93	1	1	79735	537	648	548.516
group_66115		hypothetical protein	93	93	1	1	79375	783	819	794.29
dapC_1~~~dapC~~~dapC_3~~~dapC_2	dapC_1;;dapC;dapC_3;dapC_2	putative N-succinyldiaminopimelate aminotransferase DapC;hypothetical protein	93	98	1.05376	1	78419	423	1203	1126.56
group_64845		hypothetical protein	93	93	1	1	77750	537	642	570.387
group_64189		F420H(2)-dependent biliverdin reductase;hypothetical protein	93	93	1	1	76930	405	525	417.29
group_64188		hypothetical protein	93	93	1	1	76929	279	321	314.452
group_62770		hypothetical protein;putative HTH-type transcriptional regulator	93	93	1	1	75161	381	486	441.774
grpE~~~grpE_2~~~grpE_1	grpE;grpE_2;grpE_1	Protein GrpE	93	93	1	1	75009	651	720	664.774
group_62249	;fadF	hypothetical protein;putative iron-sulfur-binding oxidoreductase FadF	93	95	1.02151	1	74499	165	2778	2193.41
dnaK~~~dnaK_1~~~dnaK_2	dnaK;dnaK_1;dnaK_2	Chaperone protein DnaK	93	93	1	1	73471	1851	1875	1864.29
yfeW_1~~~yfeW_2~~~yfeW_3~~~yfeW	yfeW_1;yfeW_2;yfeW_3;yfeW;	Putative D-alanyl-D-alanine carboxypeptidase;hypothetical protein	93	93	1	1	72757	801	876	827.29
group_59211		hypothetical protein	93	93	1	1	70829	222	306	234.581
gdx_2~~~gdx_1	gdx_2;gdx_1	Guanidinium exporter	93	93	1	1	70759	297	321	320.742
groS_2~~~groS_1~~~groS1	groS_2;groS_1;groS1	10 kDa chaperonin;10 kDa chaperonin 1	93	93	1	1	70758	339	366	344.065
cysO_3~~~cysO_2~~~cysO_1	cysO_3;cysO_2;cysO_1	Sulfur carrier protein CysO	93	93	1	1	70716	279	288	282
group_58591		hypothetical protein	93	93	1	1	70114	888	1335	1149.74
group_58484		hypothetical protein	93	93	1	1	69989	354	1677	1358.65
cysM~~~cysM_2	cysM;cysM_2	O-phosphoserine sulfhydrylase	93	93	1	1	68874	951	951	951
group_57532		hypothetical protein	93	93	1	1	68832	318	375	324
bcp~~~bcp_2~~~bcp_1	bcp;bcp_2;bcp_1	Putative peroxiredoxin	93	93	1	1	67286	468	468	468
group_54100		hypothetical protein	93	93	1	1	64720	192	1425	1210.84
ybiT_2~~~yheS_3~~~ybiT_1~~~ybiT_3~~~yheS_2	ybiT_2;yheS_3;ybiT_1;ybiT_3;yheS_2	putative ABC transporter ATP-binding protein YbiT;putative ABC transporter ATP-binding protein YheS	93	93	1	1	64629	1599	1599	1599
group_53333		putative protein	93	93	1	1	63782	753	753	753
menB~~~menB_1~~~menB_3~~~menB_2~~~caiD_2~~~caiD_5~~~caiD~~~caiD_1~~~caiD_3~~~caiD_4	menB;menB_1;menB_3;menB_2;caiD_2;caiD_5;caiD;caiD_1;caiD_3;caiD_4	14-dihydroxy-2-naphthoyl-CoA synthase;Carnitinyl-CoA dehydratase	93	93	1	1	57556	780	792	786.839
group_47555		hypothetical protein	93	93	1	1	56818	222	261	229.968
nagE2_1~~~nagE2_2~~~nagE2_3~~~nagE2_4~~~nagE2_5	nagE2_1;nagE2_2;nagE2_3;nagE2_4;nagE2_5	PTS system N-acetylglucosamine-specific EIIC component	93	93	1	1	56508	993	1320	1304.45
rph_2~~~rph~~~rph_1	rph_2;rph;rph_1	Ribonuclease PH	93	93	1	1	54557	726	804	735.903
group_43954		hypothetical protein	93	93	1	1	52552	459	573	500.613
group_34424	atpH_2;atpH_1	ATP synthase subunit c	93	93	1	1	41353	228	249	240.258
corA_3~~~corA_4~~~corA_5~~~corA_1~~~corA_2~~~corA_7	corA_3;corA_4;corA_5;corA_1;corA_2;corA_7	Cobalt/magnesium transport protein CorA	93	93	1	1	33467	966	1035	983.968
glpD	glpD	Aerobic glycerol-3-phosphate dehydrogenase	93	93	1	1	33089	1608	1620	1613.81
cytR_4~~~cytR_2~~~cytR_1~~~cytR_3~~~exuR_4~~~exuR~~~cytR~~~cytR_8~~~cytR_7~~~cytR_6~~~cytR_9~~~cytR_5	cytR_4;cytR_2;cytR_1;cytR_3;exuR_4;exuR;cytR;cytR_8;cytR_7;cytR_6;cytR_9;cytR_5	HTH-type transcriptional repressor CytR;putative HTH-type transcriptional repressor ExuR	93	93	1	1	32438	996	1047	1021.42
lysA_2~~~lysA_3~~~lysA_1~~~lysA_4	lysA_2;lysA_3;lysA_1;lysA_4	Diaminopimelate decarboxylase	93	93	1	1	21517	1392	1392	1392
group_78005		hypothetical protein	92	92	1	1	94378	783	954	794.38
gylR	gylR	Glycerol operon regulatory protein	92	92	1	1	94106	765	768	766.304
gph_2~~~gph_5~~~gph_7~~~gph_4~~~yvdM~~~hxpB_2~~~gph_3~~~gph_9~~~gph_1~~~gph_6~~~hxpB~~~gph_15~~~gph_13~~~gph_8~~~gph_10	gph_2;gph_5;gph_7;gph_4;yvdM;;hxpB_2;gph_3;gph_9;gph_1;gph_6;hxpB;gph_15;gph_13;gph_8;gph_10	Phosphoglycolate phosphatase;Beta-phosphoglucomutase;Phosphorylated carbohydrates phosphatase;Hexitol phosphatase B	92	92	1	1	94059	693	702	701.022
lnrK_4~~~liaR_4~~~liaR_5~~~lnrK_2~~~liaR_7~~~liaR_2~~~lnrK_3~~~liaR_3~~~lnrK_7	lnrK_4;liaR_4;liaR_5;lnrK_2;liaR_7;liaR_2;lnrK_3;liaR_3;lnrK_7	Transcriptional regulatory protein LnrK;Transcriptional regulatory protein LiaR	92	92	1	1	94018	672	759	680.967
group_77742		hypothetical protein	92	92	1	1	94017	783	1026	836.837
group_77486		hypothetical protein	92	92	1	1	93677	1257	1320	1267.89
group_77440		hypothetical protein	92	92	1	1	93610	432	810	713.609
group_77171	helY	putative helicase HelY	92	92	1	1	93239	2835	2907	2842.34
cobD~~~cobD_1~~~cbiB	cobD;;cobD_1;cbiB	Cobalamin biosynthesis protein CobD;hypothetical protein;Cobalamin biosynthesis protein CbiB	92	93	1.01087	1	91912	234	1122	940.871
glpE_1~~~glpE~~~glpE_2	glpE_1;glpE;glpE_2;	Thiosulfate sulfurtransferase GlpE;Sulfurtransferase	92	92	1	1	91375	342	345	344.935
group_75739		hypothetical protein;55.5 kDa and 49.5 kDa sporulation proteins	92	92	1	1	91316	1371	1392	1382.15
yehL_2~~~yehL~~~yehL_1~~~yehL_3	yehL_2;yehL;yehL_1;yehL_3	putative protein YehL	92	92	1	1	91216	1101	1125	1110.52
hisC_4~~~hisC_2~~~hisC_3~~~hisC_1~~~hisC_5	hisC_4;hisC_2;hisC_3;hisC_1;hisC_5;	Histidinol-phosphate aminotransferase;putative aminotransferase;hypothetical protein	92	107	1.16304	1	91065	351	1713	1149.17
bhbA~~~ecm_2~~~ecm_1	bhbA;ecm_2;ecm_1	Methylmalonyl-CoA mutase;Ethylmalonyl-CoA mutase	92	92	1	1	90461	402	417	410.576
group_74768	uvrD1	ATP-dependent DNA helicase UvrD1	92	92	1	1	90058	2439	2697	2486.93
rutF_4~~~rutF_1~~~rutF_2~~~rutF_3~~~rutF_5~~~hsaB~~~rutF_6	rutF_4;rutF_1;rutF_2;;rutF_3;rutF_5;hsaB;rutF_6	FMN reductase (NADH) RutF;Flavin reductase;Flavin-dependent monooxygenase reductase subunit HsaB	92	92	1	1	89853	600	651	623.674
group_74275		hypothetical protein;putative endopeptidase	92	92	1	1	89453	141	1086	1007.51
nreC_2~~~nreC_3~~~nreC_1~~~nreC_4~~~nreC_8~~~nreC_5~~~nreC	nreC_2;nreC_3;nreC_1;nreC_4;nreC_8;nreC_5;nreC	Oxygen regulatory protein NreC	92	92	1	1	89452	687	729	703.598
group_73048		hypothetical protein	92	92	1	1	87916	1290	1335	1298.54
accD5_1~~~pccB_2~~~pccB_1~~~pccB_3~~~accD5_2~~~pccB_4~~~accD5_3	accD5_1;pccB_2;pccB_1;pccB_3;accD5_2;pccB_4;accD5_3	putative propionyl-CoA carboxylase beta chain 5;Propionyl-CoA carboxylase beta chain	92	92	1	1	87528	1599	1608	1599.55
accA1_1~~~accA1_2~~~accA1	accA1_1;accA1_2;accA1	Acetyl-/propionyl-coenzyme A carboxylase alpha chain	92	92	1	1	87527	1902	2031	1958.41
group_72274		hypothetical protein	92	92	1	1	86947	492	555	515.707
group_70973		hypothetical protein	92	92	1	1	85408	303	393	341.25
group_70536		hypothetical protein	92	92	1	1	84873	513	765	628.076
group_70039	purA	Adenylosuccinate synthetase	92	92	1	1	84275	1284	1284	1284
guaA~~~guaA_2	guaA;guaA_2	GMP synthase [glutamine-hydrolyzing]	92	92	1	1	83958	1587	1692	1588.66
yfmJ_1~~~yfmJ~~~yfmJ_2~~~yfmJ_3	yfmJ_1;yfmJ;yfmJ_2;yfmJ_3;	Putative NADP-dependent oxidoreductase YfmJ;hypothetical protein	92	92	1	1	83544	849	1074	1016.25
ohrB~~~ohrB_1~~~ohrB_2~~~ohrB_3	ohrB;ohrB_1;ohrB_2;ohrB_3;	Organic hydroperoxide resistance protein OhrB;hypothetical protein	92	92	1	1	83543	114	429	422.967
group_69192	cysZ	Sulfate transporter CysZ	92	92	1	1	83261	762	945	815.707
clpB~~~clpB_1~~~clpB_2	clpB;clpB_1;clpB_2;	Chaperone protein ClpB;hypothetical protein	92	92	1	1	77749	456	2625	2559.68
group_63934	prtV;	Pre-pro-metalloprotease PrtV;hypothetical protein	92	92	1	1	76617	2355	2415	2398.53
group_63399		hypothetical protein	92	92	1	1	75954	786	1023	940.109
group_63065		hypothetical protein	92	92	1	1	75538	264	375	325.598
pncA~~~pncA_2~~~pncA_1	pncA;pncA_2;pncA_1	Nicotinamidase/pyrazinamidase	92	92	1	1	75537	585	657	593.087
group_62653	dnaJ1	Chaperone protein DnaJ 1	92	92	1	1	75010	1173	1209	1193.48
group_62290	pncB1	Nicotinate phosphoribosyltransferase pncB1	92	92	1	1	74548	1254	1350	1329.49
group_62180	clpS	ATP-dependent Clp protease adapter protein ClpS	92	92	1	1	74418	306	357	313.043
group_61480		hypothetical protein	92	92	1	1	73582	582	636	596.674
cycA~~~cycA_1~~~pheP~~~yifK	cycA;cycA_1;pheP;yifK	D-serine/D-alanine/glycine transporter;Phenylalanine-specific permease;putative transport protein YifK	92	92	1	1	73354	1422	1572	1443.23
group_59926	mec	CysO-cysteine peptidase	92	92	1	1	71681	423	432	427.989
group_58590		hypothetical protein	92	92	1	1	70113	1254	1290	1272.82
group_56434		hypothetical protein	92	92	1	1	67506	186	237	200.12
group_54118		hypothetical protein;Alkaline shock protein 23	92	92	1	1	64740	426	612	478.141
group_37950	atpB	ATP synthase subunit a	92	92	1	1	45506	816	825	821.902
group_37753		hypothetical protein	92	92	1	1	45267	438	444	438.065
group_78188		hypothetical protein	91	91	1	1	94619	150	387	285.33
group_78100		hypothetical protein	91	91	1	1	94495	189	189	189
afsK~~~afsK_2~~~afsK_1~~~afsK_3	afsK;afsK_2;afsK_1;;afsK_3	Serine/threonine-protein kinase AfsK;hypothetical protein	91	128	1.40659	1	93338	147	2502	1475.51
group_76511		hypothetical protein	91	91	1	1	92346	1140	1356	1190.04
group_75949		hypothetical protein	91	91	1	1	91601	291	348	302.967
group_75889		hypothetical protein	91	91	1	1	91516	315	1554	1399.65
btuD_10~~~btuD_22~~~btuD_13~~~btuD_14~~~btuD_7~~~btuD_20~~~btuD_21~~~btuD_16~~~btuD_18~~~btuD_26~~~btuD_3~~~btuD_9~~~btuD_24~~~btuD_29~~~btuD_23~~~btuD_8~~~btuD_33~~~lnrL_3~~~btuD_1~~~btuD_5~~~btuD_15~~~btuD_31~~~btuD_2~~~btuD_4~~~btuD_25	btuD_10;btuD_22;btuD_13;btuD_14;btuD_7;btuD_20;btuD_21;btuD_16;btuD_18;btuD_26;btuD_3;btuD_9;btuD_24;btuD_29;btuD_23;btuD_8;btuD_33;lnrL_3;btuD_1;btuD_5;btuD_15;btuD_31;btuD_2;btuD_4;btuD_25	Vitamin B12 import ATP-binding protein BtuD;Linearmycin resistance ATP-binding protein LnrL	91	91	1	1	91310	819	912	845.11
group_74842		hypothetical protein	91	91	1	1	90156	888	1014	898.912
czcO~~~czcO_2~~~czcO_1~~~czcO_3	czcO;czcO_2;czcO_1;czcO_3	putative oxidoreductase CzcO	91	91	1	1	89052	1119	1356	1200.79
group_72528		Acyl-CoA dehydrogenase fadE12	91	91	1	1	87265	1158	1209	1169.01
cpdA_2~~~cpdA~~~cpdA_1~~~cpdA_3~~~cpdA_4	cpdA_2;cpdA;cpdA_1;cpdA_3;;cpdA_4	3'5'-cyclic adenosine monophosphate phosphodiesterase CpdA;hypothetical protein	91	91	1	1	86352	1401	1644	1537.12
group_70186	;nicR	hypothetical protein;HTH-type transcriptional repressor NicR	91	91	1	1	84446	423	471	438.791
group_69632	gabD2	Putative succinate-semialdehyde dehydrogenase [NADP(+)] 2	91	91	1	1	83784	1626	1671	1631.87
tatB~~~tatB_1~~~tatB_2	tatB;tatB_1;tatB_2	Sec-independent protein translocase protein TatB	91	91	1	1	83688	453	552	483.56
group_66605		hypothetical protein	91	91	1	1	80001	414	495	417.066
group_65930	;metQ	Membrane lipoprotein TpN32;Methionine-binding lipoprotein MetQ	91	91	1	1	79135	852	894	865.846
speE_2~~~speE_1~~~speE_3	speE_2;speE_1;speE_3;	Polyamine aminopropyltransferase;hypothetical protein	91	91	1	1	78936	195	1674	1577.47
group_65776		hypothetical protein	91	91	1	1	78935	522	627	541.319
group_65559	;metP	hypothetical protein;Methionine import system permease protein MetP	91	91	1	1	78656	654	672	670.154
group_63913		hypothetical protein	91	91	1	1	76588	345	381	359.67
group_63709		hypothetical protein	91	91	1	1	76339	756	792	758.374
group_63708	ideR	Iron-dependent repressor IdeR	91	91	1	1	76338	693	693	693
group_63398	hspR	Putative heat shock protein HspR	91	91	1	1	75953	447	471	450.198
iolS_5~~~iolS_1~~~iolS_3~~~iolS_2~~~iolS_4~~~yhdN	iolS_5;iolS_1;iolS_3;iolS_2;iolS_4;yhdN	Aldo-keto reductase IolS;Aldo-keto reductase YhdN	91	91	1	1	75162	1008	1059	1022.11
group_62652	recQ	ATP-dependent DNA helicase RecQ	91	91	1	1	75008	1959	2217	2051.37
garA	;garA	hypothetical protein;putative protein;Glycogen accumulation regulator GarA	91	91	1	1	35752	528	540	532.648
drdI~~~mtnA~~~mtnA_2	drdI;mtnA;mtnA_2	5-deoxyribose 1-phosphate isomerase;Methylthioribose-1-phosphate isomerase	91	93	1.02198	1	34814	537	1203	1094.39
group_77763	rnj;rnj_2	Ribonuclease J	90	90	1	1	94043	1686	1728	1688.1
dapA_1~~~dapA_3~~~dapA_2~~~dapA_4	dapA_1;dapA_3;dapA_2;dapA_4	4-hydroxy-tetrahydrodipicolinate synthase	90	90	1	1	94001	900	900	900
group_77720	thyX;thyX_2	Flavin-dependent thymidylate synthase	90	90	1	1	93988	738	756	742.733
group_77701		hypothetical protein	90	90	1	1	93959	549	564	555.733
group_77700		hypothetical protein	90	90	1	1	93958	240	240	240
dapB~~~dapB_2~~~dapB_1	dapB;dapB_2;dapB_1	4-hydroxy-tetrahydrodipicolinate reductase	90	90	1	1	93924	753	756	753.067
group_77673		hypothetical protein	90	90	1	1	93922	453	759	484.367
group_77672		putative zinc protease	90	90	1	1	93921	1059	1383	1375.27
pnp~~~pnp_2	pnp;pnp_2	Polyribonucleotide nucleotidyltransferase	90	90	1	1	93920	2214	2238	2223.43
group_77667	rpsO	30S ribosomal protein S15	90	90	1	1	93910	288	291	289.767
pdhD	pdhD	Dihydrolipoyl dehydrogenase	90	90	1	1	91895	1389	1389	1389
group_75850		hypothetical protein	90	90	1	1	91466	2154	2619	2399.1
pepA~~~pepA_2	pepA;pepA_2	putative cytosol aminopeptidase	90	90	1	1	91416	1524	1632	1565.33
cobT_1~~~cobT_2	cobT_1;cobT_2	Nicotinate-nucleotide--dimethylbenzimidazole phosphoribosyltransferase	90	90	1	1	90920	1089	1230	1138.93
group_75425		hypothetical protein	90	90	1	1	90919	1200	1251	1203.2
group_75158		hypothetical protein	90	90	1	1	90578	210	312	236
ppaT~~~phnW	ppaT;;phnW	Pyridoxamine--pyruvate transaminase;hypothetical protein;2-aminoethylphosphonate--pyruvate transaminase	90	92	1.02222	1	90176	150	1224	1050.82
group_74478	ydjF;	Phage shock protein A;hypothetical protein	90	90	1	1	89688	777	789	785.967
group_74477		hypothetical protein	90	90	1	1	89687	279	288	279.1
group_74476		hypothetical protein	90	90	1	1	89686	1152	1341	1250.03
group_74317		hypothetical protein	90	90	1	1	89504	405	597	449.033
group_73967		hypothetical protein	90	90	1	1	89073	657	780	676.6
FCS1~~~FCS1_1~~~FCS1_2	FCS1;FCS1_1;FCS1_2	Trans-feruloyl-CoA synthase FCS1	90	90	1	1	89051	2229	2235	2231.53
csd_1~~~sufS_2~~~csd_2~~~sufS_1~~~sufS~~~csd_3	csd_1;sufS_2;csd_2;sufS_1;sufS;csd_3	putative cysteine desulfurase;Cysteine desulfurase	90	90	1	1	89025	1362	1437	1388.7
qcrB~~~qcrB_2~~~qcrB_1	qcrB;qcrB_2;qcrB_1	Cytochrome bc1 complex cytochrome b subunit	90	90	1	1	89017	1623	1662	1633
paaG_1~~~echA8_1~~~crt_2~~~echA8_3~~~echA8_2~~~paaG_2~~~paaG_3~~~crt_3	;paaG_1;echA8_1;crt_2;echA8_3;echA8_2;paaG_2;paaG_3;crt_3	Crotonyl-CoA hydratase;12-epoxyphenylacetyl-CoA isomerase;putative enoyl-CoA hydratase echA8;Short-chain-enoyl-CoA hydratase	90	90	1	1	88954	786	951	830.9
group_73111	qcrA	Cytochrome bc1 complex Rieske iron-sulfur subunit	90	90	1	1	87990	1050	1095	1059.23
group_73110	qcrC	Cytochrome bc1 complex cytochrome c subunit	90	90	1	1	87989	810	810	810
group_73109	ctaE	putative cytochrome c oxidase subunit 3;Cytochrome c oxidase subunit 3	90	90	1	1	87988	510	621	613.6
dpgD_1~~~dpgD_3~~~dpgD_2~~~dpgD~~~echA6~~~fadB~~~fadB_2	dpgD_1;dpgD_3;dpgD_2;dpgD;;echA6;fadB;fadB_2	Enoyl-CoA-hydratase;hypothetical protein;Crotonyl-CoA hydratase;putative enoyl-CoA hydratase echA6;putative enoyl-CoA hydratase	90	90	1	1	87526	336	780	734
group_72464		putative response regulatory protein	90	90	1	1	87184	402	402	402
group_72463	ctaF	Cytochrome c oxidase polypeptide 4	90	90	1	1	87182	399	399	399
cymR~~~betI_2~~~betI_8~~~betI_5~~~betI_14~~~betI_9~~~betI_6~~~betI_4~~~betI_3~~~betI_7	cymR;betI_2;betI_8;betI_5;betI_14;betI_9;betI_6;betI_4;betI_3;betI_7	HTH-type transcriptional regulator CymR;HTH-type transcriptional regulator BetI	90	90	1	1	86669	579	675	598.2
erpA	;erpA	Protein;Iron-sulfur cluster insertion protein ErpA	90	90	1	1	86659	357	456	363.6
group_70454		hypothetical protein	90	90	1	1	84770	234	1482	1365.27
ctaD_1~~~ctaD_2	ctaD_1;ctaD_2	putative cytochrome c oxidase subunit 1	90	90	1	1	84704	1737	1743	1738.13
mprA_4~~~mprA_3~~~mprA~~~mprA_2~~~mprA_1	mprA_4;mprA_3;mprA;mprA_2;mprA_1	Response regulator MprA	90	90	1	1	84693	291	768	725.733
group_70380		hypothetical protein	90	90	1	1	84677	411	744	593.6
ccpA_4~~~ccpA_6~~~ccpA_3~~~ccpA_7~~~ccpA_2~~~ccpA_5~~~ccpA_1~~~purR_5~~~melR	ccpA_4;ccpA_6;ccpA_3;ccpA_7;ccpA_2;ccpA_5;ccpA_1;purR_5;melR	Catabolite control protein A;HTH-type transcriptional repressor PurR;HTH-type transcriptional repressor MelR	90	90	1	1	84457	426	1056	1025.4
group_69987	;walR	hypothetical protein;Transcriptional regulatory protein WalR	90	90	1	1	84213	780	876	813
group_69986		hypothetical protein	90	177	1.96667	1	84212	255	1125	564.627
choD~~~choD_2~~~choD_1	choD;choD_2;choD_1	Cholesterol oxidase	90	90	1	1	83956	1782	1938	1832.33
group_69365		hypothetical protein	90	90	1	1	83463	399	447	418.333
ctaC	ctaC;	Cytochrome c oxidase subunit 2;hypothetical protein	90	90	1	1	83199	924	1011	942.767
iscS_2~~~iscS_1~~~nifS	iscS_2;iscS_1;nifS	Cysteine desulfurase IscS;Cysteine desulfurase NifS	90	90	1	1	83090	1251	1395	1371.13
group_69062	adoK_1;adoK;adoK_2	Adenosine kinase	90	90	1	1	83080	975	975	975
kynU~~~kynU_2~~~kynU_1	kynU;kynU_2;kynU_1	Kynureninase	90	90	1	1	80287	1188	1296	1213.8
kynA_3~~~kynA~~~kynA_2~~~kynA_1	kynA_3;kynA;kynA_2;kynA_1	Tryptophan 23-dioxygenase	90	90	1	1	80286	846	852	848.633
citA_2~~~citA_1	citA_2;citA_1	Putative citrate synthase 2	90	90	1	1	77704	516	1203	1108.93
pdxH_1~~~pdxH_2~~~pdxH_3	pdxH_1;pdxH_2;pdxH_3	Pyridoxine/pyridoxamine 5'-phosphate oxidase	90	90	1	1	77240	624	807	678.067
bpoC~~~dehH1_1~~~dehH1~~~menH_2~~~tgnD~~~menH_1~~~bpoC_2~~~menH_5	bpoC;;dehH1_1;dehH1;menH_2;tgnD;menH_1;bpoC_2;menH_5	Putative non-heme bromoperoxidase BpoC;Tropinesterase;Haloacetate dehalogenase H-1;2-succinyl-6-hydroxy-24-cyclohexadiene-1-carboxylate synthase;2-(acetamidomethylene)succinate hydrolase;(E)-2-((N-methylformamido)methylene)succinate hydrolase	90	90	1	1	75213	837	975	899.233
group_57598		Putative thiosulfate sulfurtransferase	90	90	1	1	68911	840	855	846.3
fadR_1~~~fadR~~~fadR_2~~~slmA_2~~~slmA~~~slmA_1	;fadR_1;fadR;fadR_2;slmA_2;slmA;slmA_1	hypothetical protein;Fatty acid metabolism regulator protein;Nucleoid occlusion factor SlmA	90	90	1	1	66728	549	714	606.833
group_53862	sseC2	putative protein	90	90	1	1	64419	288	288	288
group_53583	;rdgB	dITP/XTP pyrophosphatase	90	90	1	1	64085	603	699	615.233
group_50361		hypothetical protein	90	90	1	1	60235	477	708	633.433
group_50158	dtd	D-aminoacyl-tRNA deacylase	90	90	1	1	59986	336	495	450.1
group_49915	gcvT_2;gcvT_1	Aminomethyltransferase	90	90	1	1	59684	966	978	968.933
group_49636	fur;	Ferric uptake regulation protein;hypothetical protein	90	90	1	1	59333	420	555	459.767
group_49293		hypothetical protein	90	90	1	1	58906	573	576	573.333
group_48868		hypothetical protein	90	90	1	1	58394	102	300	106.4
group_46344		hypothetical protein	90	90	1	1	55375	363	363	363
cmoM_2~~~cmoM_3~~~cmoM_5~~~cmoM_4~~~cmoM_1~~~cmoM_6	cmoM_2;cmoM_3;cmoM_5;cmoM_4;cmoM_1;cmoM_6	tRNA 5-carboxymethoxyuridine methyltransferase	90	90	1	1	26370	558	861	729.4
group_21946		putative protein;hypothetical protein	90	90	1	1	26364	597	786	657.733
nreC_2~~~degU_6~~~nreC_1~~~degU_11~~~degU_13~~~liaR_5~~~degU_14~~~degU_15~~~degU_4~~~degU_3~~~degU_5~~~degU_8~~~degU_1~~~degU_9~~~degU_2~~~degU_7~~~liaR_8	nreC_2;degU_6;nreC_1;degU_11;degU_13;liaR_5;degU_14;degU_15;degU_4;degU_3;degU_5;degU_8;degU_1;degU_9;degU_2;degU_7;liaR_8	Oxygen regulatory protein NreC;Transcriptional regulatory protein DegU;Transcriptional regulatory protein LiaR	90	90	1	1	22070	681	762	691.267
swrC	swrC;	Swarming motility protein SwrC;hypothetical protein	90	91	1.01111	1	22068	168	3249	3103.91
nadA~~~nadA_1	nadA;nadA_1	Quinolinate synthase A	90	90	1	1	22065	1179	1212	1195.23
dapE_6~~~dapE_2~~~dapE_3~~~dapE_5~~~dapE_1	dapE_6;dapE_2;dapE_3;dapE_5;dapE_1	Succinyl-diaminopimelate desuccinylase;putative succinyl-diaminopimelate desuccinylase	89	89	1	1	94557	990	1362	1327.79
group_77993		hypothetical protein	89	89	1	1	94362	795	852	827.427
sigE_3~~~sigE_2~~~sigE_1~~~sigE_4~~~sigE_6	sigE_3;sigE_2;sigE_1;sigE_4;sigE_6;	RNA polymerase sigma-E factor;hypothetical protein	89	89	1	1	93947	453	828	614.494
group_77663		hypothetical protein	89	89	1	1	93905	1167	1167	1167
group_77602		hypothetical protein	89	89	1	1	93824	309	312	311.933
pepPI_2~~~pepPI_1~~~pepPI~~~pepPI_3	pepPI_2;pepPI_1;pepPI;pepPI_3	Xaa-Pro aminopeptidase 1	89	89	1	1	93612	1464	1509	1477.01
ycnI	ycnI;	putative protein YcnI;hypothetical protein	89	89	1	1	93505	723	804	756.539
menB_4~~~dpgD_3~~~dpgD_2~~~caiD_1~~~caiD~~~menB_2~~~caiD_2~~~crt~~~crt_2~~~crt_1~~~crt_3~~~menB_1~~~dpgD_4~~~dpgD_1~~~menB~~~caiD_3~~~menB_5~~~caiD_4	menB_4;dpgD_3;dpgD_2;caiD_1;caiD;menB_2;caiD_2;crt;crt_2;crt_1;crt_3;;menB_1;dpgD_4;dpgD_1;menB;caiD_3;menB_5;caiD_4	14-dihydroxy-2-naphthoyl-CoA synthase;Enoyl-CoA-hydratase;Carnitinyl-CoA dehydratase;Short-chain-enoyl-CoA hydratase;putative enoyl-CoA hydratase echA12	89	89	1	1	93248	777	816	785.966
group_77178		hypothetical protein	89	89	1	1	93247	435	564	454.787
group_77021		hypothetical protein	89	89	1	1	93026	1149	1179	1154.02
aceE_1~~~aceE_2~~~aceE_3	aceE_1;aceE_2;aceE_3	Pyruvate dehydrogenase E1 component	89	89	1	1	92393	2670	2706	2684.02
group_76481		hypothetical protein	89	89	1	1	92303	1221	1281	1228.65
gntR_1~~~gntR~~~gntR_4~~~gntR_2~~~gntR_3	gntR_1;gntR;gntR_4;gntR_2;gntR_3	putative D-xylose utilization operon transcriptional repressor	89	89	1	1	92076	624	624	624
pknD_23~~~pknD_16~~~pknD_22~~~pknD_13~~~pknD_18~~~pknD_11~~~pknD_12~~~pknD_20~~~pknD_10~~~pknD_6~~~pknD_26~~~pknD_9~~~pknD_5~~~pknD_19~~~pknD_7~~~pknD_25~~~pknD_8~~~pknD_17~~~pknD_1~~~pknD_14~~~pknD_21~~~pknD_28	pknD_23;pknD_16;pknD_22;pknD_13;pknD_18;pknD_11;pknD_12;pknD_20;pknD_10;pknD_6;pknD_26;pknD_9;pknD_5;pknD_19;pknD_7;pknD_25;pknD_8;pknD_17;pknD_1;pknD_14;pknD_21;pknD_28	Serine/threonine-protein kinase PknD	89	89	1	1	91539	1605	2034	1676.36
group_74915		hypothetical protein	89	89	1	1	90245	192	210	198.607
group_74835		hypothetical protein	89	89	1	1	90148	588	930	791.292
ybaB~~~ybaB_1	;ybaB;ybaB_1	Nucleoid-associated protein;Nucleoid-associated protein YbaB	89	89	1	1	90147	309	345	332.798
group_74834	recR	Recombination protein RecR	89	89	1	1	90146	600	687	600.978
rhtA_1~~~rhtA~~~rhtA_2~~~rhtA_3	rhtA_1;rhtA;rhtA_2;;rhtA_3	Threonine/homoserine exporter RhtA;hypothetical protein	89	89	1	1	89905	849	1044	974.326
group_74516		hypothetical protein	89	89	1	1	89740	660	852	694.787
group_74297		hypothetical protein	89	89	1	1	89478	1140	1323	1172.6
group_73930	trpD;trpD_2;trpD_1	Anthranilate phosphoribosyltransferase	89	89	1	1	89022	1065	1065	1065
group_73924	ftsE	Cell division ATP-binding protein FtsE	89	89	1	1	89012	690	690	690
group_73922	ftsX	Cell division protein FtsX	89	89	1	1	89010	912	918	917.865
group_73096	smpB	SsrA-binding protein	89	89	1	1	87973	459	549	500.292
group_71477		hypothetical protein	89	89	1	1	86006	204	222	217.719
group_70195		hypothetical protein	89	89	1	1	84456	867	1206	1094.06
group_67012		hypothetical protein	89	89	1	1	80523	876	981	888.236
tcrX~~~tcrX_2~~~tcrX_1~~~cheB_6~~~tcrX_3	tcrX;tcrX_2;tcrX_1;cheB_6;tcrX_3	putative transcriptional regulatory protein TcrX;Protein-glutamate methylesterase/protein-glutamine glutaminase	89	89	1	1	80386	738	894	757.112
group_66907		hypothetical protein	89	89	1	1	80384	201	306	214.416
group_66681	;arnC_2	hypothetical protein;Undecaprenyl-phosphate 4-deoxy-4-formamido-L-arabinose transferase	89	179	2.01124	1	80099	144	3561	1738.37
group_66680		hypothetical protein	89	89	1	1	80098	480	573	527.899
mdtD_2~~~mdtD_4~~~mdtD_10~~~mdtD_5~~~mdtD_6~~~mdtD_3~~~mdtD_7~~~mdtD_11~~~mdtD_13~~~mdtD_14~~~mdtD_8~~~mdtD_9	mdtD_2;mdtD_4;mdtD_10;mdtD_5;mdtD_6;mdtD_3;mdtD_7;mdtD_11;mdtD_13;mdtD_14;mdtD_8;mdtD_9	Putative multidrug resistance protein MdtD	89	89	1	1	80096	2466	2550	2508
qacA_5~~~qacA_4~~~qacA_6~~~qacA_7~~~qacA_2~~~qacA_3~~~qacA_1~~~mdtD_11~~~mdtD_9~~~mdtD_8	qacA_5;qacA_4;;qacA_6;qacA_7;qacA_2;qacA_3;qacA_1;mdtD_11;mdtD_9;mdtD_8	Antiseptic resistance protein;hypothetical protein;Putative multidrug resistance protein MdtD	89	121	1.35955	1	79835	114	2400	1337.88
yceI_2~~~yceI_3~~~yceI_6~~~yceI_4~~~yceI_1	yceI_2;yceI_3;yceI_6;yceI_4;yceI_1	Protein YceI	89	89	1	1	79834	819	831	820.989
group_65279		Nucleotide-binding protein	89	89	1	1	78295	903	1050	927.303
group_65278		Putative gluconeogenesis factor	89	89	1	1	78294	1008	1038	1023.88
dapA_3~~~dapA_2~~~dapA_5~~~dapA_1~~~dapA_4	dapA_3;dapA_2;dapA_5;dapA_1;dapA_4	4-hydroxy-tetrahydrodipicolinate synthase	89	92	1.03371	1	78264	420	1356	880.467
group_64731	whiA	putative cell division protein WhiA	89	89	1	1	77603	990	990	990
yfmO	yfmO	Multidrug efflux protein YfmO	89	89	1	1	76989	1233	1290	1248.84
group_64051	pgk	Phosphoglycerate kinase	89	89	1	1	76757	1212	1212	1212
group_64050	gap2_2;gap2_1;gap2_3	Glyceraldehyde-3-phosphate dehydrogenase 2	89	89	1	1	76756	1008	1011	1010.9
dapD~~~dapD_1~~~dapD_2	dapD;dapD_1;dapD_2	2345-tetrahydropyridine-26-dicarboxylate N-succinyltransferase	89	89	1	1	76708	987	1002	990.337
group_63221	secG	putative protein-export membrane protein SecG	89	89	1	1	75723	231	237	234.573
group_63220	tpiA	Triosephosphate isomerase	89	89	1	1	75722	777	789	779.292
rbpA_1~~~rbpA_2	rbpA_1;rbpA_2	RNA polymerase-binding protein RbpA	89	89	1	1	74776	288	288	288
sufT	sufT;	Fe-S protein maturation auxiliary factor SufT;hypothetical protein	89	89	1	1	74695	333	354	340.753
pgi_1~~~pgi	pgi_1;pgi	Glucose-6-phosphate isomerase	89	89	1	1	73961	1620	1830	1663.04
group_60898		(2E6E)-farnesyl diphosphate synthase	89	89	1	1	72865	576	1194	1077.17
group_60630		hypothetical protein	89	89	1	1	72536	1017	1071	1028.53
group_60395	sufU	Zinc-dependent sulfurtransferase SufU	89	89	1	1	72259	441	471	454.82
csd_1~~~csd~~~csd_2	csd_1;csd;csd_2	putative cysteine desulfurase	89	89	1	1	72258	1257	1269	1267.11
group_60123	ctaB	Protoheme IX farnesyltransferase	89	89	1	1	71925	858	969	879.91
zwf2_2~~~zwf2	zwf2_2;zwf2	Glucose-6-phosphate 1-dehydrogenase 2	89	89	1	1	70692	1410	1533	1525.62
group_58586	sufC	Vegetative protein 296	89	89	1	1	70109	765	792	767.73
hcaC_1~~~bphA3~~~hcaC_2	hcaC_1;bphA3;hcaC_2	3-phenylpropionate/cinnamic acid dioxygenase ferredoxin subunit;Biphenyl 23-dioxygenase ferredoxin component	89	89	1	1	70108	318	333	319.685
group_56548		hypothetical protein	89	89	1	1	67652	1422	1425	1422.03
group_56546		hypothetical protein	89	89	1	1	67650	1179	1221	1190.26
group_56544		hypothetical protein	89	89	1	1	67648	768	789	770.427
btuD_27~~~btuD_39~~~drrA_8~~~drrA_10~~~drrA_3~~~drrA_12~~~drrA_2~~~btuD_1~~~drrA_7~~~drrA_9~~~drrA_1~~~drrA_5~~~btuD_24	btuD_27;btuD_39;drrA_8;drrA_10;drrA_3;drrA_12;drrA_2;btuD_1;drrA_7;drrA_9;drrA_1;drrA_5;btuD_24	Vitamin B12 import ATP-binding protein BtuD;Daunorubicin/doxorubicin resistance ATP-binding protein DrrA	89	89	1	1	67647	924	1005	938.596
group_54313		hypothetical protein	89	89	1	1	64977	732	825	751.618
group_53824		hypothetical protein	89	89	1	1	64373	120	636	624.539
otsA~~~otsA_2	otsA;otsA_2	Trehalose-6-phosphate synthase	89	89	1	1	63042	1392	1419	1397.6
recB	;recB	hypothetical protein;RecBCD enzyme subunit RecB	89	89	1	1	61736	2358	2424	2386.11
nagF	nagF	PTS system N-acetylglucosamine-specific EIIB component	89	89	1	1	55757	234	234	234
yiiM_2~~~yiiM	;yiiM_2;yiiM	hypothetical protein;Protein YiiM	89	90	1.01124	1	45350	327	783	677.767
hup	hup	DNA-binding protein HB1;DNA-binding protein HU	89	89	1	1	16704	282	282	282
yajO_2~~~yajO_3~~~yajO_5~~~yajO_1~~~yajO_4	yajO_2;yajO_3;yajO_5;yajO_1;yajO_4	1-deoxyxylulose-5-phosphate synthase YajO	88	88	1	1	94654	993	1005	995.932
entS_2~~~entS_8~~~entS_7~~~entS_5~~~entS_6~~~entS_3	entS_2;entS_8;entS_7;entS_5;entS_6;entS_3	Enterobactin exporter EntS	88	88	1	1	94653	1266	1347	1334.76
group_78215		putative HTH-type transcriptional regulator	88	88	1	1	94652	438	441	439.773
group_78213		hypothetical protein	88	88	1	1	94650	171	297	207.477
adeQ_1~~~adeQ~~~pbuG_2~~~pbuG_1	adeQ_1;adeQ;pbuG_2;pbuG_1	Adenine permease AdeQ;Guanine/hypoxanthine permease PbuG	88	88	1	1	94649	1443	1455	1451.18
group_78211		hypothetical protein	88	88	1	1	94647	258	345	288.477
group_78208	ctpE	Calcium-transporting ATPase CtpE	88	88	1	1	94644	2400	2583	2461.81
ctpA~~~ctpA_1~~~ctpA_2~~~ctpB~~~copA~~~ctpB_2~~~ctpV~~~copA_1~~~copA_2	ctpA;ctpA_1;ctpA_2;ctpB;copA;ctpB_2;ctpV;copA_1;copA_2	Copper-exporting P-type ATPase;Cation-transporting P-type ATPase B;putative copper-exporting P-type ATPase V	88	88	1	1	94583	132	2322	2186.28
group_77431		Putative glutaredoxin.1	88	88	1	1	93601	243	264	250.875
group_77228		hypothetical protein;putative protein	88	88	1	1	93316	1044	1284	1138.91
group_75828	recD2_2;recD2_1;recD2_3	ATP-dependent RecD-like DNA helicase	88	88	1	1	91442	2196	2409	2283.24
group_75827	gltA2	Citrate synthase 1	88	88	1	1	91440	1299	1311	1308.27
ctpA_2~~~ctpA_3~~~ctpA_1~~~copA~~~ctpB_1~~~copA_2~~~ctpV~~~copA_1	ctpA_2;ctpA_3;ctpA_1;copA;ctpB_1;copA_2;ctpV;copA_1	Copper-exporting P-type ATPase;Cation-transporting P-type ATPase B;putative copper-exporting P-type ATPase V	88	88	1	1	91439	441	2469	2294.9
group_75697		hypothetical protein	88	88	1	1	91266	399	474	441.341
group_75555	prfB	Peptide chain release factor 2	88	88	1	1	91085	1059	1170	1105.77
group_75471		hypothetical protein	88	88	1	1	90980	246	378	314.898
group_74560		hypothetical protein	88	89	1.01136	1	89789	246	1347	1245.98
ask~~~ask_1	ask;ask_1	Aspartokinase	88	88	1	1	89739	1272	1281	1272.1
asd_2~~~asd_1~~~asd_3	asd_2;asd_1;asd_3	Aspartate-semialdehyde dehydrogenase	88	88	1	1	89738	1056	1068	1064.86
pbpA_1~~~pbpA_4~~~pbpA_3~~~pbpA_2	pbpA_1;pbpA_4;pbpA_3;pbpA_2	Penicillin-binding protein A	88	88	1	1	89717	1431	1479	1462.88
group_74307		(2Z6E)-farnesyl diphosphate synthase	88	88	1	1	89490	762	792	769.909
group_74306		hypothetical protein	88	88	1	1	89489	1299	1467	1334.39
bauC~~~bauC_1	bauC;bauC_1	Putative 3-oxopropanoate dehydrogenase	88	88	1	1	89141	1500	1503	1501.23
group_73591	sigE_1;;sigE_4	RNA polymerase sigma-E factor;hypothetical protein	88	88	1	1	88574	501	576	552.784
ahpD~~~ahpD_2	ahpD;ahpD_2	Alkyl hydroperoxide reductase AhpD	88	88	1	1	88031	531	540	536.489
group_73142		hypothetical protein	88	88	1	1	88030	702	759	726
group_73141		hypothetical protein	88	88	1	1	88029	1341	1581	1409.18
group_72850		hypothetical protein	88	88	1	1	87674	1713	2337	1840.26
group_72547		Alkyl hydroperoxide reductase C	88	88	1	1	87291	144	570	512.864
lppS_2~~~lppS_1~~~ldtB_4~~~ldtB_1~~~ldtB_3~~~ldtB_2~~~ldtB_5	lppS_2;lppS_1;;ldtB_4;ldtB_1;ldtB_3;ldtB_2;ldtB_5	Putative LD-transpeptidase LppS;hypothetical protein;LD-transpeptidase 2	88	89	1.01136	1	87183	219	1278	1217.43
tolB_2~~~tolB_3~~~tolB_1	tolB_2;tolB_3;tolB_1;	Tol-Pal system protein TolB;hypothetical protein	88	88	1	1	86928	1776	1932	1850.35
oxyR_2~~~oxyR_1~~~oxyR_6~~~oxyR_3~~~oxyR_4~~~oxyR~~~oxyR_5	oxyR_2;oxyR_1;oxyR_6;oxyR_3;oxyR_4;oxyR;;oxyR_5	putative hydrogen peroxide-inducible genes activator;hypothetical protein	88	88	1	1	86656	414	1128	939.102
srtE1_1~~~srtE1~~~srtE1_2	srtE1_1;srtE1;srtE1_2	Sortase SrtE1	88	88	1	1	86583	681	765	716.352
lolD~~~lolD_1~~~lolD_2~~~lolD_3	lolD;lolD_1;lolD_2;lolD_3	Lipoprotein-releasing system ATP-binding protein LolD	88	88	1	1	84937	687	687	687
dosT_2~~~dosT_3~~~dosT_1~~~devS	dosT_2;dosT_3;dosT_1;devS;	Oxygen sensor histidine kinase response regulator DosT;Oxygen sensor histidine kinase response regulator DevS/DosS;hypothetical protein	88	88	1	1	84678	594	1692	1570.36
group_69048		hypothetical protein	88	88	1	1	83063	525	609	529.057
glpG~~~gluP	glpG;gluP	Rhomboid protease GlpG;Rhomboid protease GluP	88	88	1	1	82901	894	927	907.057
group_68554		hypothetical protein	88	88	1	1	82486	705	852	749.898
group_67361		hypothetical protein	88	88	1	1	80965	165	180	170.898
group_67232		hypothetical protein	88	88	1	1	80804	192	294	292.841
yceC_4~~~yceD_5~~~yceD_3~~~yceC_2	;yceC_4;yceD_5;yceD_3;yceC_2	hypothetical protein;Stress response protein SCP2;General stress protein 16U	88	98	1.11364	1	79864	129	1263	1008.09
group_66497		hypothetical protein	88	88	1	1	79863	138	231	196.871
group_66288		hypothetical protein	88	88	1	1	79589	555	732	635.045
group_65946		hypothetical protein	88	88	1	1	79157	1452	1506	1479.58
uvrC	uvrC	UvrABC system protein C	88	88	1	1	78836	2034	2232	2103.92
group_65455		hypothetical protein	88	88	1	1	78517	1623	2139	1967.49
group_65008		hypothetical protein	88	88	1	1	77953	1224	1323	1267.12
group_64495	mctP;	Monocarboxylate transport permease protein;hypothetical protein	88	88	1	1	77321	1629	1986	1643.8
group_64130		hypothetical protein	88	88	1	1	76854	213	276	252
group_60631	pgl_2;pgl_3;pgl_1	6-phosphogluconolactonase	88	88	1	1	72537	765	786	783.068
group_60122		hypothetical protein	88	88	1	1	71924	273	372	354.375
ctaA~~~ctaA_1	ctaA;ctaA_1	Heme A synthase	88	88	1	1	70106	990	1026	1011.17
group_57370		hypothetical protein	88	88	1	1	68636	267	279	272.114
group_54256		hypothetical protein	88	88	1	1	64912	999	1122	1055.83
exoI_2~~~exoI_1~~~exoI	exoI_2;exoI_1;;exoI	Beta-hexosaminidase;hypothetical protein	88	88	1	1	51941	1392	1704	1633.81
cutM	;cutM	hypothetical protein;Carbon monoxide dehydrogenase medium chain	88	88	1	1	51550	864	1125	920.352
group_36154		hypothetical protein	88	88	1	1	43389	249	324	308.864
group_32026		hypothetical protein	88	88	1	1	38499	561	615	581.08
group_24410		hypothetical protein	88	88	1	1	29329	216	228	217.193
group_78207		hypothetical protein	87	87	1	1	94643	537	3333	3159.93
tagG	;tagG	hypothetical protein;Teichoic acid translocation permease protein TagG	87	87	1	1	94375	828	1011	941.862
metH~~~metH_1~~~metH_2	metH;metH_1;metH_2	Methionine synthase	87	87	1	1	94105	96	3528	3070.97
rbsR_3~~~rbsR_4~~~rbsR_6~~~rbsR_5~~~rbsR_1~~~degA_5~~~purR_1~~~purR_3~~~purR_2~~~degA_4~~~degA_3	rbsR_3;rbsR_4;rbsR_6;rbsR_5;rbsR_1;degA_5;purR_1;purR_3;purR_2;degA_4;degA_3	Ribose operon repressor;HTH-type transcriptional regulator DegA;HTH-type transcriptional repressor PurR	87	87	1	1	94015	1032	1056	1041.66
group_77718	orn	Oligoribonuclease	87	87	1	1	93983	603	666	603.724
dmdB~~~menE_3~~~dmdB_1	dmdB;;menE_3;dmdB_1	3-methylmercaptopropionyl-CoA ligase;hypothetical protein;2-succinylbenzoate--CoA ligase	87	87	1	1	93979	234	1650	1561.03
rhaS_5~~~rhaS_3~~~rhaS_1~~~rhaS_2~~~rhaS_4~~~rhaS	rhaS_5;rhaS_3;rhaS_1;rhaS_2;rhaS_4;rhaS	HTH-type transcriptional activator RhaS	87	87	1	1	93957	1194	1239	1228.69
group_77699		hypothetical protein	87	87	1	1	93956	522	525	523.207
glmS_2~~~glmS_1~~~glmS_4	glmS_2;glmS_1;glmS_4	Glutamine--fructose-6-phosphate aminotransferase [isomerizing]	87	87	1	1	93914	1818	1830	1825.17
group_77669		hypothetical protein	87	87	1	1	93913	192	546	276.759
group_77595		Beta-N-acetylhexosaminidase	87	87	1	1	93813	1551	1683	1651.86
group_77512	yngG	Hydroxymethylglutaryl-CoA lyase YngG	87	87	1	1	93713	945	978	962.379
accA1_2~~~accA1_1	accA1_2;accA1_1	Acetyl-/propionyl-coenzyme A carboxylase alpha chain	87	87	1	1	93669	1953	2127	2039.97
group_77478		Methylmalonyl-CoA carboxyltransferase 12S subunit	87	87	1	1	93668	1608	1632	1614.03
dppA_2~~~dppA_3~~~dppA_4	;dppA_2;dppA_3;dppA_4	hypothetical protein;Periplasmic dipeptide transport protein	87	87	1	1	93632	1875	1977	1887.76
carC_4~~~carC~~~carC_1~~~acrC_2~~~mmgC_5~~~mmgC_4	carC_4;carC;carC_1;acrC_2;mmgC_5;mmgC_4	Caffeyl-CoA reductase-Etf complex subunit CarC;Acryloyl-CoA reductase (NADH);Acyl-CoA dehydrogenase	87	87	1	1	93629	1158	1158	1158
mce3R~~~mce3R_2~~~mce3R_1	mce3R;mce3R_2;;mce3R_1	Transcriptional repressor Mce3R;hypothetical protein	87	87	1	1	93628	591	756	623.69
tesB_1~~~tesB_2~~~tesB_3~~~tesB_6	tesB_1;tesB_2;tesB_3;tesB_6	Acyl-CoA thioesterase 2	87	87	1	1	93627	861	1008	888.241
dppB_3~~~dppB_4~~~dppB_5~~~dppB_2~~~dppB_6~~~dppB_7	dppB_3;dppB_4;dppB_5;dppB_2;dppB_6;dppB_7	Dipeptide transport system permease protein DppB	87	87	1	1	93572	1083	1095	1083.76
gsiD_6~~~gsiD_4~~~gsiD_5~~~gsiD_7~~~gsiD_3~~~gsiD_9~~~gsiD_2	gsiD_6;gsiD_4;gsiD_5;gsiD_7;gsiD_3;gsiD_9;gsiD_2	Glutathione transport system permease protein GsiD	87	87	1	1	93571	939	969	959.655
group_77403		putative phosphatase	87	87	1	1	93554	780	873	796.897
btuD_28~~~ddpF_2~~~btuD_21~~~btuD_40~~~btuD_22~~~ddpF_1~~~btuD_41~~~btuD_29~~~ddpF_3~~~ddpF	btuD_28;ddpF_2;btuD_21;btuD_40;btuD_22;ddpF_1;btuD_41;btuD_29;ddpF_3;ddpF	Vitamin B12 import ATP-binding protein BtuD;putative DD-dipeptide transport ATP-binding protein DdpF	87	87	1	1	93513	990	1053	1004.66
oppD_5~~~oppD_8~~~oppD_7~~~oppD_6~~~oppD_10~~~oppD_4~~~oppD_9~~~oppD_11~~~oppD_3~~~oppD_1	oppD_5;oppD_8;oppD_7;oppD_6;oppD_10;oppD_4;oppD_9;oppD_11;oppD_3;oppD_1	Oligopeptide transport ATP-binding protein OppD	87	87	1	1	93512	969	1104	1043.41
nagZ_2~~~nagZ_3~~~nagZ_4~~~nagZ_1~~~nagZ_5	nagZ_2;nagZ_3;nagZ_4;nagZ_1;;nagZ_5	Beta-hexosaminidase;hypothetical protein	87	90	1.03448	1	93281	357	1857	1716.2
group_76605		hypothetical protein	87	87	1	1	92469	606	639	615.103
araQ_11~~~araQ_2~~~araQ_13~~~araQ_5~~~araQ_7~~~araQ_6~~~araQ_10~~~araQ_4~~~araQ_1~~~ngcG_3	;araQ_11;araQ_2;araQ_13;araQ_5;araQ_7;araQ_6;araQ_10;araQ_4;araQ_1;ngcG_3	hypothetical protein;L-arabinose transport system permease protein AraQ;Diacetylchitobiose uptake system permease protein NgcG	87	87	1	1	92134	882	924	907.103
group_76289		hypothetical protein	87	87	1	1	92050	396	504	436.966
group_76288		hypothetical protein;Serine protease inhibitor	87	87	1	1	92049	438	444	441.655
group_76181	xdh	D-xylose dehydrogenase	87	87	1	1	91900	1152	1167	1157.52
group_76180		hypothetical protein	87	87	1	1	91899	1146	1179	1151.79
iolI	;iolI	hypothetical protein;Inosose isomerase	87	87	1	1	91898	828	897	841.724
group_75906		hypothetical protein	87	87	1	1	91540	1332	1446	1377.83
group_75089		hypothetical protein	87	87	1	1	90478	222	1008	783.034
group_74461	;tas	hypothetical protein;Protein tas	87	87	1	1	89670	960	1041	975.621
group_74412		hypothetical protein	87	87	1	1	89618	2610	2640	2629.17
group_74023	glnA_1;glnA_2	Glutamine synthetase	87	87	1	1	89146	1410	1413	1410.1
group_74019		putative protein	87	87	1	1	89142	702	711	707.897
group_73734		hypothetical protein	87	87	1	1	88762	441	705	560.483
group_73536		hypothetical protein	87	87	1	1	88506	315	705	648.586
group_73479		hypothetical protein	87	87	1	1	88439	201	237	204.31
group_72220	snpA;	Extracellular small neutral protease;hypothetical protein	87	87	1	1	86885	465	687	666.759
group_72037	lipA	Lipoyl synthase	87	87	1	1	86677	927	1053	965.828
ssgB_4~~~ssgB_6~~~ssgB_5~~~ssgB_3~~~ssgB_1~~~ssgB_2	ssgB_4;ssgB_6;ssgB_5;ssgB_3;ssgB_1;ssgB_2	Sporulation-specific cell division protein SsgB	87	87	1	1	86358	474	480	477.828
lapB~~~lapB_2~~~lapB_1	;lapB;lapB_2;lapB_1	hypothetical protein;putative FAD-linked oxidoreductase;Lipopolysaccharide assembly protein B	87	145	1.66667	1	85787	240	1806	1359.52
group_69592	hpd	4-hydroxyphenylpyruvate dioxygenase	87	87	1	1	83736	1146	1194	1156.72
asnC_1~~~asnC_2	asnC_1;asnC_2	Regulatory protein AsnC	87	87	1	1	83231	471	510	475.655
group_69098		Renalase;hypothetical protein	87	87	1	1	83129	189	1377	1341.14
group_69027		Epimerase family protein	87	87	1	1	83036	900	936	915.103
group_68759		hypothetical protein	87	88	1.01149	1	82730	261	1047	989.591
bcrA_4~~~bcrA_1~~~bcrA_3~~~bcrA_5~~~bcrA_2	bcrA_4;bcrA_1;bcrA_3;bcrA_5;bcrA_2	Bacitracin transport ATP-binding protein BcrA	87	87	1	1	78577	954	1149	975.759
group_65500		hypothetical protein	87	87	1	1	78576	891	1017	926.483
group_64945		hypothetical protein	87	87	1	1	77875	606	756	696.345
group_64944	fumC	Fumarate hydratase class II	87	87	1	1	77874	1401	1437	1414.28
group_64551		hypothetical protein	87	87	1	1	77387	519	528	523
group_64276		hypothetical protein	87	88	1.01149	1	77039	123	663	394.33
fumA~~~fumB	fumA;fumB	Fumarate hydratase class I aerobic;Fumarate hydratase class I anaerobic	87	87	1	1	76105	1662	1701	1675
fbaA_1~~~fba_1~~~kbaY~~~fba_2	fbaA_1;fba_1;kbaY;fba_2	putative fructose-bisphosphate aldolase;Fructose-bisphosphate aldolase;D-tagatose-16-bisphosphate aldolase subunit KbaY	87	87	1	1	75159	849	912	860.931
group_61609		hypothetical protein	87	87	1	1	73733	1605	1929	1661.55
group_60405	glpX	Fructose-16-bisphosphatase class 2	87	87	1	1	72272	1032	1032	1032
glmS_1~~~glmS_2~~~glmS_3~~~glmS_5~~~glmS_8	glmS_1;glmS_2;glmS_3;glmS_5;glmS_8	Glutamine--fructose-6-phosphate aminotransferase [isomerizing]	87	87	1	1	71590	894	999	905.862
tal_2~~~tal_3~~~tal_1~~~tal_4	tal_2;tal_3;tal_1;tal_4	Transaldolase	87	87	1	1	70690	885	1143	1116.86
group_58630	ppgK	Polyphosphate glucokinase	87	87	1	1	70161	723	777	734.966
rutE~~~rutE_2~~~rutE_1	rutE;rutE_2;rutE_1	putative malonic semialdehyde reductase RutE	87	87	1	1	70132	384	636	594.517
ispH2~~~ispH2_1	ispH2;ispH2_1	4-hydroxy-3-methylbut-2-enyl diphosphate reductase 2	87	87	1	1	70131	909	993	978.103
group_58605	xseB	Exodeoxyribonuclease 7 small subunit	87	87	1	1	70130	252	291	269.897
group_58335	lon_2;;lon_1	Lon protease;hypothetical protein	87	87	1	1	69798	774	1011	801.414
group_56567	xseA	Exodeoxyribonuclease 7 large subunit	87	87	1	1	67682	1167	1278	1226.66
kipR_3~~~kipR	kipR_3;kipR;	HTH-type transcriptional regulator KipR;hypothetical protein	87	87	1	1	67177	642	642	642
group_56026		hypothetical protein	87	87	1	1	67019	1686	1803	1768.24
mdtL_2~~~mdtL~~~sdrM~~~mdtD_9~~~mdtD_1	;mdtL_2;mdtL;sdrM;mdtD_9;mdtD_1	hypothetical protein;Multidrug resistance protein MdtL;Multidrug efflux pump SdrM;Putative multidrug resistance protein MdtD	87	87	1	1	64133	1452	1623	1484.45
pucD_1~~~pucD_2	pucD_1;pucD_2	putative xanthine dehydrogenase subunit D	87	87	1	1	63894	2298	2358	2330.79
group_50539		hypothetical protein	87	87	1	1	60460	963	1044	996.483
group_15760	lipB	Octanoyltransferase	87	87	1	1	18627	813	897	828.31
group_15747		55.5 kDa and 49.5 kDa sporulation proteins;hypothetical protein	87	91	1.04598	1	18606	255	1848	1405.52
dnaG~~~dnaG_2	dnaG;dnaG_2	DNA primase	86	86	1	1	94457	1863	1956	1912.33
group_78063	dgt	Deoxyguanosinetriphosphate triphosphohydrolase-like protein	86	86	1	1	94446	1311	1428	1345.6
ddmA1~~~camA~~~thcD_2~~~thcD_1~~~thcD_3~~~thcD~~~ddmA1_2~~~ddmA1_1	ddmA1;camA;thcD_2;thcD_1;thcD_3;thcD;ddmA1_2;ddmA1_1	Dicamba O-demethylase 1 ferredoxin reductase component;Putidaredoxin reductase CamA;Rhodocoxin reductase	86	86	1	1	94445	1260	1290	1268.58
group_77641		Acyl-CoA dehydrogenase FadE27;hypothetical protein	86	86	1	1	93876	1035	1410	1123.47
group_77586		hypothetical protein	86	86	1	1	93804	234	333	263.302
fieF~~~fieF_1~~~fieF_2	fieF;fieF_1;fieF_2	Ferrous-iron efflux pump FieF	86	86	1	1	93555	972	1140	1018.99
ilvB~~~aruI	ilvB;aruI	Acetolactate synthase isozyme 1 large subunit;putative 2-ketoarginine decarboxylase AruI	86	86	1	1	93460	1686	1689	1686.21
group_76352		hypothetical protein	86	86	1	1	92133	1287	1503	1392.31
group_75501		hypothetical protein	86	86	1	1	91017	1020	1977	1571.65
group_75306		hypothetical protein	86	86	1	1	90777	648	651	650.651
group_75271		hypothetical protein	86	86	1	1	90728	192	201	198.279
group_74611	adhD;	Putative alcohol dehydrogenase D;S-(hydroxymethyl)mycothiol dehydrogenase	86	86	1	1	89854	1050	1068	1058.23
btuD_12~~~btuD_27~~~btuD_16~~~btuD_10~~~btuD_23~~~btuD_21~~~btuD_20~~~btuD_19~~~btuD_11~~~btuD_3~~~btuD_22~~~btuD_6~~~btuD_7~~~btuD_31~~~btuD_32~~~btuD_15~~~btuD_5~~~btuD_9~~~btuD_24~~~btuD_4~~~btuD_18	btuD_12;btuD_27;btuD_16;btuD_10;btuD_23;btuD_21;btuD_20;btuD_19;btuD_11;btuD_3;btuD_22;btuD_6;btuD_7;btuD_31;btuD_32;btuD_15;btuD_5;btuD_9;btuD_24;btuD_4;btuD_18	Vitamin B12 import ATP-binding protein BtuD	86	86	1	1	88438	2583	2703	2656.12
group_73400		hypothetical protein	86	86	1	1	88345	870	912	881.721
group_72608		Putative glutamine amidotransferase	86	86	1	1	87367	684	786	713.826
group_65872		hypothetical protein	86	87	1.01163	1	79062	486	1509	1457.72
tkt_2~~~tkt~~~tkt_1	tkt_2;tkt;tkt_1	Transketolase	86	86	1	1	70691	2088	2121	2096.69
pknD_4~~~pknD_9~~~pknD_16~~~pknD_14~~~pknD_5~~~pknD_17~~~pknD_24~~~pknD_23~~~pknD_7~~~pknD_25~~~pknD_15~~~pknD_13~~~pknD_19~~~pknD_12~~~pknD_6~~~pknD_22~~~pknD_21~~~pknD_2~~~pknD_10~~~pknD_8~~~pknD_20~~~pknD_11	pknD_4;pknD_9;pknD_16;pknD_14;pknD_5;pknD_17;pknD_24;pknD_23;pknD_7;pknD_25;;pknD_15;pknD_13;pknD_19;pknD_12;pknD_6;pknD_22;pknD_21;pknD_2;pknD_10;pknD_8;pknD_20;pknD_11	Serine/threonine-protein kinase PknD;hypothetical protein	86	87	1.01163	1	70063	780	2841	2080.86
hmp_4~~~hmp~~~hmp_5~~~hmp_2~~~hmp_1~~~hmp_3~~~hmp_6	hmp_4;hmp;hmp_5;;hmp_2;hmp_1;hmp_3;hmp_6	Flavohemoprotein;hypothetical protein	86	87	1.01163	1	67292	99	1233	1150.45
group_53137		hypothetical protein	86	86	1	1	63551	1038	1137	1083.98
group_31102		hypothetical protein	86	86	1	1	37402	144	276	170.337
pal~~~ompA	pal;ompA	Peptidoglycan-associated lipoprotein;Outer membrane protein A	85	85	1	1	94542	453	765	655.8
group_77297	;btuD_16	Multidrug efflux ATP-binding/permease protein;Vitamin B12 import ATP-binding protein BtuD	85	85	1	1	93411	3738	3819	3762.49
dagK~~~yegS_1~~~dagK_2	;dagK;yegS_1;dagK_2	hypothetical protein;Diacylglycerol kinase;lipid kinase YegS	85	86	1.01176	1	93333	132	945	873
glcB~~~crr	glcB;crr;	PTS system glucoside-specific EIICBA component;PTS system glucose-specific EIIA component;hypothetical protein	85	85	1	1	93157	450	450	450
acsA_1~~~acsA_4~~~acsA_2~~~acsA_3~~~acsA_5	acsA_1;acsA_4;acsA_2;acsA_3;acsA_5	Acetyl-coenzyme A synthetase	85	85	1	1	93008	1971	1995	1979.05
cobS_1~~~cobS	cobS_1;cobS	Adenosylcobinamide-GDP ribazoletransferase	85	85	1	1	91415	123	855	760.659
pknD_22~~~pknD_8~~~pknD_23~~~pknD_14~~~pknD_19~~~pknD_10~~~pknD_13~~~pknD_21~~~pknD_11~~~pknD_1~~~pknD_18~~~pknD_26~~~spk1_2~~~pknD_9~~~pknD_2~~~pknD_6	pknD_22;pknD_8;pknD_23;pknD_14;pknD_19;pknD_10;pknD_13;pknD_21;pknD_11;;pknD_1;pknD_18;pknD_26;spk1_2;pknD_9;pknD_2;pknD_6	Serine/threonine-protein kinase PknD;hypothetical protein;Serine/threonine-protein kinase PK-1	85	85	1	1	91349	327	1260	1236.07
arnC_1~~~arnC_6~~~arnC_2~~~arnC_3~~~arnC_4~~~arnC	arnC_1;arnC_6;;arnC_2;arnC_3;arnC_4;arnC	Undecaprenyl-phosphate 4-deoxy-4-formamido-L-arabinose transferase;hypothetical protein	85	85	1	1	87974	2124	2391	2230.48
hcaR_3~~~hcaR_2~~~hcaR_4~~~metR~~~hcaR_1~~~metR_1~~~benM~~~hcaR~~~metR_2~~~benM_4~~~benM_2~~~benM_3~~~benM_1	hcaR_3;hcaR_2;hcaR_4;metR;;hcaR_1;metR_1;benM;hcaR;metR_2;benM_4;benM_2;benM_3;benM_1	Hca operon transcriptional activator HcaR;HTH-type transcriptional regulator MetR;hypothetical protein;HTH-type transcriptional regulator BenM	85	85	1	1	86886	507	1074	958.8
group_69771		Intracellular chorismate mutase;hypothetical protein	85	85	1	1	83957	258	348	292.447
group_69040		hypothetical protein	85	86	1.01176	1	83053	207	1329	1247.9
glyA_2~~~glyA_1~~~glyA_3	glyA_2;glyA_1;glyA_3	Serine hydroxymethyltransferase	85	86	1.01176	1	82826	555	1281	1229.37
whiB_3~~~whiB_7~~~whiB_1~~~whiB_2~~~whiB_4~~~whiB_5~~~whiB_6	whiB_3;whiB_7;whiB_1;whiB_2;whiB_4;whiB_5;whiB_6	Transcriptional regulator WhiB	85	85	1	1	73819	366	408	375.953
degP~~~htrA	;degP;htrA	hypothetical protein;Periplasmic serine endoprotease DegP;Serine protease Do-like HtrA	85	85	1	1	72601	1050	1155	1082.19
group_77455		hypothetical protein	84	90	1.07143	1	93633	213	3084	2245.27
group_77240	tatC	Sec-independent protein translocase protein TatC	84	84	1	1	93334	903	966	959.357
ptp_1~~~ptp~~~ptp_2~~~ptp_3	ptp_1;ptp;ptp_2;ptp_3	Prolyl tri/tetrapeptidyl aminopeptidase	84	84	1	1	93282	1419	1500	1462.61
ptsI~~~ptsI_2	ptsI;ptsI_2	Phosphoenolpyruvate-protein phosphotransferase	84	84	1	1	93075	1671	1743	1671.86
group_76851		hypothetical protein	84	84	1	1	92801	510	582	519.357
group_76752		hypothetical protein	84	84	1	1	92663	240	429	356.214
xylB~~~xylB_2~~~xylB_1~~~xylB_3	xylB;xylB_2;xylB_1;xylB_3	Xylulose kinase	84	84	1	1	90065	1440	1659	1465.54
group_74311		putative ABC transporter ATP-binding protein;hypothetical protein	84	85	1.0119	1	89498	216	1734	1706.08
group_74310		Fatty acid ABC transporter ATP-binding/permease protein	84	84	1	1	89497	1902	1938	1924.25
hrdA_1~~~hrdA~~~rpoD_1~~~rpoD_2~~~rpoD_4	hrdA_1;hrdA;rpoD_1;rpoD_2;rpoD_4	RNA polymerase principal sigma factor HrdA;RNA polymerase sigma factor RpoD	84	84	1	1	89496	1053	1200	1113.36
group_74276		hypothetical protein	84	84	1	1	89454	234	354	352.571
group_72348		hypothetical protein	84	85	1.0119	1	87041	474	1749	1516.98
group_72241		hypothetical protein	84	84	1	1	86909	1053	1239	1145.68
chiC~~~chtA_1~~~chtA_2~~~chtA_3~~~chiC_1~~~chiC_2	chiC;chtA_1;chtA_2;chtA_3;chiC_1;chiC_2	Chitinase C;Chitinase 63	84	84	1	1	83185	1092	1296	1266.54
group_66038		hypothetical protein	84	84	1	1	79280	606	699	637.5
group_63616		hypothetical protein	84	84	1	1	76223	708	813	727.643
group_54400	ychF	Ribosome-binding ATPase YchF	84	84	1	1	65081	1089	1131	1090.14
murAA_2~~~murAA	murAA_2;murAA	UDP-N-acetylglucosamine 1-carboxyvinyltransferase 1	84	84	1	1	31081	1341	1344	1342.14
acdA_3~~~acdA_1~~~acdA_2~~~redW~~~acdA_4~~~acdA_5~~~acrC	;acdA_3;acdA_1;acdA_2;redW;acdA_4;acdA_5;acrC	hypothetical protein;Acyl-CoA dehydrogenase;L-prolyl-[peptidyl-carrier protein] dehydrogenase;Acryloyl-CoA reductase (NADH)	83	84	1.01205	1	93564	258	1371	1191.86
pafB~~~pafB_1~~~pafB_2	pafB;pafB_1;pafB_2	Protein PafB	83	83	1	1	93562	954	972	957.145
fadD3_2~~~fadD3_3~~~fadD3~~~fadD3_1~~~menE_4~~~fadD3_4	fadD3_2;fadD3_3;fadD3;fadD3_1;menE_4;;fadD3_4	3-[(3aS4S7aS)-7a-methyl-15-dioxo-octahydro-1H-inden-4-yl]propanoyl:CoA ligase;2-succinylbenzoate--CoA ligase;hypothetical protein	83	92	1.10843	1	93025	282	2022	1390.14
group_72513		hypothetical protein	83	83	1	1	87244	300	318	302.277
sigJ_5~~~sigJ_3~~~sigJ_6~~~sigJ~~~sigJ_2~~~sigJ_1~~~sigJ_4	sigJ_5;;sigJ_3;sigJ_6;sigJ;sigJ_2;sigJ_1;sigJ_4	ECF RNA polymerase sigma factor SigJ;hypothetical protein	83	83	1	1	84310	933	1026	949.084
rcdA_2~~~rcdA~~~rcdA_4~~~rcdA_1	rcdA_2;rcdA;rcdA_4;rcdA_1	HTH-type transcriptional regulator RcdA	83	83	1	1	76290	531	624	546.506
emrE~~~ebrB~~~nepA	emrE;ebrB;nepA	Multidrug transporter EmrE;Multidrug resistance protein EbrB;Nicotine metabolites export pump subunit NepA	83	83	1	1	75660	321	348	324
group_61221		hypothetical protein	83	83	1	1	73251	612	720	676.88
lysX_2~~~lysX_1~~~lysX	lysX_2;lysX_1;;lysX	Lysylphosphatidylglycerol biosynthesis bifunctional protein LysX;hypothetical protein	83	83	1	1	70347	1749	1977	1802.31
group_55879	rimM	Ribosome maturation factor RimM	83	83	1	1	66841	564	708	605.169
group_77795		hypothetical protein	82	82	1	1	94091	495	606	507.951
gpr~~~gpr_1~~~gpr_2	gpr;gpr_1;gpr_2	L-glyceraldehyde 3-phosphate reductase	82	82	1	1	89491	924	1053	1034.41
narK~~~narK_1~~~narK_2	narK;narK_1;narK_2	Nitrate/nitrite transporter NarK	82	83	1.0122	1	89479	339	1356	1299.8
group_70276		hypothetical protein	82	82	1	1	84554	786	906	840.256
group_68658		putative membrane protein;hypothetical protein	82	82	1	1	82610	306	1773	1280.93
group_56978		hypothetical protein	82	82	1	1	68176	756	1011	838.646
yusV~~~yusV_2~~~btuD_11~~~yusV_1~~~yusV_3	yusV;yusV_2;btuD_11;yusV_1;yusV_3	putative siderophore transport system ATP-binding protein YusV;Vitamin B12 import ATP-binding protein BtuD	81	81	1	1	94614	561	903	855.148
afsR_7~~~afsR_6~~~afsR_2~~~afsR_4~~~afsR_1~~~afsR_3~~~afsR_9~~~afsR_8~~~afsR_5	afsR_7;afsR_6;afsR_2;afsR_4;afsR_1;afsR_3;;afsR_9;afsR_8;afsR_5	Regulatory protein AfsR;hypothetical protein	81	81	1	1	92709	2814	3342	3009.85
group_74552		hypothetical protein	81	86	1.06173	1	89781	189	2166	1714.47
yjlD_2~~~yjlD_1~~~yjlD~~~ndbB_1~~~norW_1~~~ndbB~~~norW	yjlD_2;yjlD_1;yjlD;ndbB_1;norW_1;ndbB;norW	NADH dehydrogenase-like protein YjlD;Demethylphylloquinone reductase NdbB;Nitric oxide reductase FlRd-NAD(+) reductase	81	81	1	1	84117	1194	1275	1220.22
group_68770	;mhqR	hypothetical protein;HTH-type transcriptional regulator MhqR	81	81	1	1	82743	459	462	459.074
yfiZ_2~~~yfiZ~~~yfiZ_1~~~yfiZ_3	yfiZ_2;yfiZ;yfiZ_1;yfiZ_3	putative siderophore transport system permease protein YfiZ	80	80	1	1	94626	954	1098	983.212
yfhA~~~yfhA_2~~~yfhA_1~~~btuC_3~~~yfhA_3	yfhA;yfhA_2;yfhA_1;btuC_3;yfhA_3	putative siderophore transport system permease protein YfhA;Vitamin B12 import system permease protein BtuC	80	80	1	1	94623	993	1179	1080.79
mmgC_4~~~mmgC_7~~~mmgC_1~~~mmgC_5~~~caiA_2	mmgC_4;mmgC_7;mmgC_1;mmgC_5;;caiA_2	Acyl-CoA dehydrogenase;hypothetical protein;Crotonobetainyl-CoA reductase	80	80	1	1	93763	96	1500	1127.55
group_77274		hypothetical protein	80	80	1	1	93382	681	837	784.538
group_77179		hypothetical protein	80	80	1	1	93249	372	525	408.113
group_73767		hypothetical protein	80	80	1	1	88808	192	1194	1088.06
argS_2~~~argS~~~argS_1	argS_2;argS;argS_1	Arginine--tRNA ligase	80	80	1	1	88310	1761	1821	1791.64
group_66490		hypothetical protein	80	81	1.0125	1	79852	207	624	513.037
group_64303	;abfB	hypothetical protein;Extracellular exo-alpha-L-arabinofuranosidase	80	85	1.0625	1	77073	201	1578	1266.39
group_61673		2-haloacrylate reductase;hypothetical protein	80	80	1	1	73810	555	1158	997.087
group_77578		hypothetical protein	79	79	1	1	93796	867	1050	891.911
davT_2~~~davT_1~~~davT~~~argD_2~~~tpa~~~argD_1~~~argD_3	davT_2;davT_1;davT;argD_2;tpa;argD_1;argD_3	5-aminovalerate aminotransferase DavT;Acetylornithine/succinyldiaminopimelate aminotransferase;Taurine--pyruvate aminotransferase	79	79	1	1	91566	1362	1590	1379.89
group_74020		hypothetical protein	79	79	1	1	89143	324	585	444.684
lysS~~~lysS_1	lysS;lysS_1	Lysine--tRNA ligase	79	79	1	1	88783	1728	1773	1754.2
pbpG~~~mtgA_2~~~pbpF~~~ponA1_1~~~ponA~~~mtgA_1	pbpG;mtgA_2;pbpF;ponA1_1;ponA;mtgA_1	Penicillin-binding protein 2D;Biosynthetic peptidoglycan transglycosylase;Penicillin-binding protein 1F;Penicillin-binding protein 1A;Penicillin-binding protein 1A/1B	79	79	1	1	86966	2019	2328	2273.16
yicL_2~~~yicL	yicL_2;;yicL	putative inner membrane transporter YicL;hypothetical protein	79	79	1	1	86789	948	1137	968.316
smc~~~smc_2~~~smc_3~~~smc_1	smc;smc_2;smc_3;smc_1	Chromosome partition protein Smc	79	80	1.01266	1	68691	1209	4107	3633.6
group_47404		hypothetical protein	79	79	1	1	56638	501	534	501.835
gatB	gatB	Aspartyl/glutamyl-tRNA(Asn/Gln) amidotransferase subunit B	79	79	1	1	43328	1509	1515	1511.43
group_31933		hypothetical protein	79	79	1	1	38380	240	258	245.772
gatA~~~gatA_2~~~gatA_1	gatA;gatA_2;gatA_1	Glutamyl-tRNA(Gln) amidotransferase subunit A	79	79	1	1	30881	1494	1512	1504.06
gatC	gatC	Glutamyl-tRNA(Gln) amidotransferase subunit C	79	79	1	1	16313	297	297	297
group_78030		hypothetical protein	78	78	1	1	94406	411	972	729.308
yraA~~~yraA_2~~~yraA_1	yraA;yraA_2;yraA_1	Putative cysteine protease YraA	78	78	1	1	87116	567	567	567
group_72045		hypothetical protein	78	78	1	1	86685	426	726	579.846
ydfJ~~~ydfJ_3~~~ydfJ_5~~~ydfJ_1~~~ydfJ_9~~~ydfJ_7~~~ydfJ_2~~~ydfJ_6~~~ydfJ_4	ydfJ;ydfJ_3;ydfJ_5;ydfJ_1;ydfJ_9;ydfJ_7;ydfJ_2;ydfJ_6;ydfJ_4	Membrane protein YdfJ	78	78	1	1	84306	2205	2298	2249.62
group_69073		hypothetical protein	78	78	1	1	83095	489	960	887.385
opuBB_3~~~opuBB_2~~~opuBB_1	opuBB_3;opuBB_2;opuBB_1	Choline transport system permease protein OpuBB	78	78	1	1	82875	648	648	648
osmV_2~~~opuCA_1~~~opuCA_2~~~btuD_9~~~btuD_16~~~btuD_38~~~btuD_1~~~btuD_13~~~opuCA_3	osmV_2;opuCA_1;opuCA_2;btuD_9;btuD_16;btuD_38;btuD_1;btuD_13;opuCA_3	Osmoprotectant import ATP-binding protein OsmV;Glycine betaine/carnitine/choline transport ATP-binding protein OpuCA;Vitamin B12 import ATP-binding protein BtuD	78	78	1	1	82773	1227	1317	1273.38
group_66477		hypothetical protein;F420H(2)-dependent reductase	78	79	1.01282	1	79833	93	471	442.253
yybR~~~yybR_1~~~hxlR_1~~~yybR_2	yybR;yybR_1;;hxlR_1;yybR_2	putative HTH-type transcriptional regulator YybR;hypothetical protein;HTH-type transcriptional activator HxlR	78	78	1	1	79059	351	510	396.038
group_56375		hypothetical protein	78	78	1	1	67434	1155	1314	1175.05
group_51035		hypothetical protein	78	78	1	1	61092	138	2406	2261.35
ligA~~~ligA_1~~~ligA_2~~~ligA_4	ligA;ligA_1;ligA_2;ligA_4	DNA ligase A	78	78	1	1	60952	585	2238	2177.77
group_50845		hypothetical protein	78	78	1	1	60844	957	1023	992.385
group_50740	;ucpA	Sepiapterin reductase;putative oxidoreductase;Oxidoreductase UcpA	78	78	1	1	60714	690	699	691.269
rsbW_2~~~rsbW_1~~~rsbW_3~~~pepPI_2~~~pepPI_1~~~pepQ	rsbW_2;rsbW_1;rsbW_3;pepPI_2;pepPI_1;;pepQ	Serine-protein kinase RsbW;Xaa-Pro aminopeptidase 1;hypothetical protein;Xaa-Pro dipeptidase	77	115	1.49351	1	93506	396	2220	816.365
pheA	pheA	Prephenate dehydratase	77	77	1	1	93123	333	936	928.169
pknD_25~~~pknD_8~~~pknD_21~~~pknD_26~~~pknD_18~~~pknD_17~~~pknD_7~~~pknD_13~~~pknD_3~~~pknD_10~~~pknD_30~~~pknD_11~~~pknD_14~~~pknD_4~~~pknD_20~~~pkwA~~~pknD_24~~~pknD_9~~~pknD_15~~~pknD_1~~~pknD_19~~~pknD_22~~~pknD_5	pknD_25;pknD_8;pknD_21;pknD_26;pknD_18;pknD_17;pknD_7;pknD_13;pknD_3;pknD_10;pknD_30;pknD_11;pknD_14;pknD_4;;pknD_20;pkwA;pknD_24;pknD_9;pknD_15;pknD_1;pknD_19;pknD_22;pknD_5	Serine/threonine-protein kinase PknD;hypothetical protein;putative serine/threonine-protein kinase PkwA	77	79	1.02597	1	90509	549	1983	1629.8
oppA_2~~~oppA_1~~~oppA_3~~~ygiS	oppA_2;oppA_1;oppA_3;ygiS	Oligopeptide-binding protein OppA;putative deoxycholate-binding periplasmic protein YgiS	77	77	1	1	90396	1620	1638	1632.23
dppB_3~~~dppB_2~~~dppB_1~~~dppB_4~~~dppB_5	dppB_3;dppB_2;dppB_1;dppB_4;dppB_5	Dipeptide transport system permease protein DppB	77	77	1	1	89326	924	924	924
gsiD_2~~~gsiD_3~~~gsiD_6~~~gsiD_1~~~gsiD_5~~~gsiD_4	gsiD_2;gsiD_3;gsiD_6;gsiD_1;gsiD_5;gsiD_4	Glutathione transport system permease protein GsiD	77	77	1	1	89325	969	1065	1000.6
oppD_4~~~oppD_3~~~oppD_7~~~oppD_1~~~oppD_8~~~oppD_6~~~oppD_5~~~oppD_2	oppD_4;oppD_3;oppD_7;oppD_1;oppD_8;oppD_6;oppD_5;oppD_2	Oligopeptide transport ATP-binding protein OppD	77	77	1	1	89324	975	1065	1009.17
btuD_13~~~btuD_23~~~btuD_4~~~btuD_39~~~btuD_10~~~btuD_29~~~btuD_18~~~btuD_1~~~btuD_32~~~btuD_25~~~btuD_14~~~oppF_3~~~btuD_20~~~btuD_19~~~btuD_24~~~btuD_30~~~btuD_12~~~btuD_33~~~btuD_9~~~btuD_22~~~btuD_5~~~btuD_16~~~btuD_21~~~btuD_27~~~btuD_26	btuD_13;btuD_23;btuD_4;btuD_39;btuD_10;btuD_29;btuD_18;btuD_1;btuD_32;btuD_25;btuD_14;oppF_3;btuD_20;btuD_19;btuD_24;btuD_30;btuD_12;btuD_33;btuD_9;btuD_22;btuD_5;btuD_16;btuD_21;btuD_27;btuD_26	Vitamin B12 import ATP-binding protein BtuD;Oligopeptide transport ATP-binding protein OppF	77	77	1	1	87667	1029	1149	1096.13
group_72843		hypothetical protein	77	77	1	1	87665	195	249	197.104
mshB_1~~~mshB~~~mshB_3~~~mshB_2~~~mshB_4~~~mshB_5	mshB_1;mshB;mshB_3;mshB_2;mshB_4;mshB_5	1D-myo-inositol 2-acetamido-2-deoxy-alpha-D-glucopyranoside deacetylase	77	77	1	1	86017	894	1041	916.714
yhdG_7~~~yhdG_4~~~yhdG_1~~~yhdG_5~~~yhdG_6~~~yhdG_2~~~yhdG_3	yhdG_7;yhdG_4;yhdG_1;yhdG_5;yhdG_6;yhdG_2;yhdG_3	putative amino acid permease YhdG	77	77	1	1	84028	1398	1494	1470.94
group_77365		hypothetical protein;F420H(2)-dependent quinone reductase	76	76	1	1	93494	339	561	496.618
bkdC~~~bkdB_2~~~pdhC_1~~~pdhC~~~pdhC_2~~~bkdB_1~~~pdhC_3~~~bkdC_1	bkdC;bkdB_2;pdhC_1;pdhC;pdhC_2;bkdB_1;pdhC_3;bkdC_1	Dihydrolipoyllysine-residue acyltransferase component of branched-chain alpha-ketoacid dehydrogenase complex;Lipoamide acyltransferase component of branched-chain alpha-keto acid dehydrogenase complex;Dihydrolipoyllysine-residue acetyltransferase component of pyruvate dehydrogenase complex	76	76	1	1	93335	735	1596	1435.86
bkdB_1~~~bkdB_2~~~bkdB_3	bkdB_1;bkdB_2;bkdB_3	3-methyl-2-oxobutanoate dehydrogenase subunit beta	76	76	1	1	93251	999	1029	1020.28
bkdA_1~~~bkdA_2	bkdA_1;bkdA_2	3-methyl-2-oxobutanoate dehydrogenase subunit alpha	76	76	1	1	93250	1065	1221	1164.59
kstR2_3~~~kstR2_1~~~kstR2_4~~~kstR2_2	kstR2_3;kstR2_1;kstR2_4;kstR2_2	HTH-type transcriptional repressor KstR2	76	76	1	1	93029	588	603	591.197
astD~~~astD_1	;astD;astD_1	hypothetical protein;N-succinylglutamate 5-semialdehyde dehydrogenase	76	76	1	1	92908	1683	1707	1687.78
rlmB_1~~~rlmB_3~~~rlmB_2~~~trmL	rlmB_1;rlmB_3;rlmB_2;trmL	23S rRNA (guanosine-2'-O-)-methyltransferase RlmB;tRNA (cytidine(34)-2'-O)-methyltransferase	76	76	1	1	92713	720	810	776.566
yhdG_3~~~yhdG_2~~~yhdG_5~~~yhdG_4~~~potE_2~~~potE~~~yhdG_1	yhdG_3;yhdG_2;yhdG_5;yhdG_4;potE_2;potE;yhdG_1;	putative amino acid permease YhdG;Putrescine transporter PotE;hypothetical protein	76	76	1	1	91552	1443	1503	1467.04
nanR_3~~~fadR_1~~~nanR_2~~~nanR_5~~~lldR_2~~~lldR~~~nanR_1~~~glcC~~~lldR_1	nanR_3;fadR_1;nanR_2;nanR_5;lldR_2;lldR;nanR_1;glcC;lldR_1	HTH-type transcriptional repressor NanR;Fatty acid metabolism regulator protein;Putative L-lactate dehydrogenase operon regulatory protein;Glc operon transcriptional activator	76	76	1	1	91367	747	846	760.421
iolS_1~~~iolS_4~~~iolS_2~~~iolS_3~~~iolS_5	iolS_1;iolS_4;iolS_2;iolS_3;iolS_5	Aldo-keto reductase IolS	76	76	1	1	87538	882	1026	997.145
ghrB_2~~~ghrB_3~~~ghrB~~~ghrB_1~~~hprA_2~~~ghrA~~~hprA	;ghrB_2;ghrB_3;ghrB;ghrB_1;hprA_2;ghrA;hprA	Formate dehydrogenase mitochondrial;Glyoxylate/hydroxypyruvate reductase B;Glycerate dehydrogenase;Glyoxylate/hydroxypyruvate reductase A	76	76	1	1	87537	939	1164	971.763
group_72749		hypothetical protein	76	76	1	1	87536	2862	3207	2937.32
group_72302		hypothetical protein	76	76	1	1	86983	177	210	183.316
ilvB1~~~ilvB1_2~~~ilvB1_1	ilvB1;ilvB1_2;ilvB1_1	Acetolactate synthase large subunit IlvB1	76	76	1	1	85552	1854	1938	1878.67
group_69019		hypothetical protein	76	76	1	1	83028	255	606	447.829
group_68721	ilvH	Acetolactate synthase small subunit	76	76	1	1	82684	525	528	526.382
ilvC~~~ilvC_2	ilvC;ilvC_2;	Ketol-acid reductoisomerase (NADP(+));hypothetical protein	76	76	1	1	82683	129	1002	989.25
serA~~~serA_1~~~serA_3~~~serA_2	serA;serA_1;serA_3;serA_2	D-3-phosphoglycerate dehydrogenase	76	76	1	1	82256	1590	1608	1600.78
ung_2~~~ung_1	ung_2;ung_1	Uracil-DNA glycosylase	76	76	1	1	80643	546	693	680.803
fabG_7~~~fabG_6~~~fabG_2~~~fabG_3~~~fabG_8~~~fabG_4~~~fabG_16~~~bacC_2~~~fabG_9	fabG_7;fabG_6;fabG_2;fabG_3;fabG_8;fabG_4;fabG_16;bacC_2;fabG_9	3-oxoacyl-[acyl-carrier-protein] reductase FabG;Dihydroanticapsin 7-dehydrogenase	76	76	1	1	80442	756	783	763.066
group_66738	novJ	Short-chain reductase protein NovJ	76	76	1	1	80164	762	762	762
group_66737		hypothetical protein	76	76	1	1	80163	351	453	398.526
group_66517		hypothetical protein	76	78	1.02632	1	79890	126	861	802.692
group_50803		hypothetical protein	76	76	1	1	60793	510	609	546.039
group_50692	fbiA	Phosphoenolpyruvate transferase	76	76	1	1	60654	957	969	962.25
fbiB~~~fbiB_1~~~fbiB_2~~~fbiB_3	fbiB;fbiB_1;fbiB_2;fbiB_3	Bifunctional F420 biosynthesis protein FbiB	76	76	1	1	60523	219	1362	1312.74
whiB_2~~~whiB_3~~~whiB_7~~~whiB_4	whiB_2;whiB_3;whiB_7;whiB_4	Transcriptional regulator WhiB	76	76	1	1	53116	264	264	264
ppsC~~~ppsC_1~~~ppsC_2	;ppsC;ppsC_1;ppsC_2	2-haloacrylate reductase;Phthiocerol synthesis polyketide synthase type I PpsC	75	75	1	1	93497	978	1014	978.56
group_76564		hypothetical protein	75	75	1	1	92415	573	714	622.24
pxpC~~~pxpC_2	pxpC;pxpC_2	5-oxoprolinase subunit C	75	75	1	1	90721	681	930	869.52
group_74134	;yliI	hypothetical protein;Aldose sugar dehydrogenase YliI	75	75	1	1	89281	984	1401	1201.32
group_74133		hypothetical protein	75	75	1	1	89280	168	360	228.08
uppP~~~uppP_1~~~uppP_2	uppP;uppP_1;;uppP_2	Undecaprenyl-diphosphatase;hypothetical protein	75	75	1	1	87309	126	882	837.24
group_71899		hypothetical protein;Guanyl-specific ribonuclease St	75	75	1	1	86518	276	498	418
hmp_3~~~hmp_2~~~hmp_1~~~hmp~~~hmp_4	hmp_3;hmp_2;hmp_1;hmp;hmp_4	Flavohemoprotein	75	75	1	1	83115	1077	1650	1330.48
aguA~~~aguA_2~~~aguA_1~~~aguA_6~~~aguA_4~~~aguA_3~~~aguA_5	aguA;aguA_2;aguA_1;aguA_6;aguA_4;aguA_3;aguA_5	Agmatine deiminase;Putative agmatine deiminase	75	75	1	1	80934	537	1059	1028.88
betI_10~~~betI_1~~~betI_15~~~betI_11~~~betI_12~~~betI_13~~~betI_19~~~betI_4~~~betI_14~~~betI_16~~~betI_5~~~betI_7~~~betI_8~~~betI_2~~~betI_3~~~betI_9~~~betI_6	;betI_10;betI_1;betI_15;betI_11;betI_12;betI_13;betI_19;betI_4;betI_14;betI_16;betI_5;betI_7;betI_8;betI_2;betI_3;betI_9;betI_6	hypothetical protein;HTH-type transcriptional regulator BetI	75	76	1.01333	1	80766	195	642	578.368
cimA~~~cimA_1	cimA;cimA_1	(R)-citramalate synthase	75	75	1	1	80558	1605	1641	1620
group_56549		putative protein;hypothetical protein	75	75	1	1	67653	396	603	413.36
group_42685	ispF	2-C-methyl-D-erythritol 24-cyclodiphosphate synthase	75	75	1	1	51069	495	579	518.28
moeA~~~moeA_1~~~moeA_2	;moeA;moeA_1;moeA_2	hypothetical protein;Molybdopterin molybdenumtransferase	75	75	1	1	31657	1047	1995	1369.08
cstA~~~cstA_2	cstA;cstA_2	Peptide transporter CstA	74	74	1	1	94130	2136	2292	2190.85
group_77409	;bpa	hypothetical protein;Bacterial proteasome activator	74	74	1	1	93565	492	594	559.419
kefC	kefC;	Glutathione-regulated potassium-efflux system protein KefC;hypothetical protein	74	74	1	1	93496	1065	1116	1099.86
pxpB	pxpB;	5-oxoprolinase subunit B;hypothetical protein	74	74	1	1	91363	492	813	635.432
group_75770	pxpA;pxpA3	5-oxoprolinase subunit A;5-oxoprolinase subunit A 3	74	74	1	1	91362	765	885	796.257
feaB~~~betB_2~~~feaB_2~~~betB_3~~~betB_1~~~betB_5	feaB;betB_2;feaB_2;betB_3;betB_1;betB_5	Phenylacetaldehyde dehydrogenase;NAD/NADP-dependent betaine aldehyde dehydrogenase	74	74	1	1	90737	1068	1461	1372.66
galS~~~degA_3~~~degA_6~~~degA_5~~~degA_4~~~degA_7	galS;degA_3;degA_6;degA_5;degA_4;degA_7	HTH-type transcriptional regulator GalS;HTH-type transcriptional regulator DegA	74	74	1	1	88899	1059	1146	1075.01
mamB~~~zitB~~~zitB_2~~~fieF	mamB;zitB;zitB_2;fieF	Magnetosome protein MamB;Zinc transporter ZitB;Ferrous-iron efflux pump FieF	74	74	1	1	88618	924	975	951.892
yajO_4~~~yajO_1~~~iolS_2~~~iolS_4~~~yajO_5~~~iolS_6~~~yajO_3~~~yajO_7~~~yajO_2~~~yajO_6	yajO_4;yajO_1;iolS_2;iolS_4;yajO_5;iolS_6;yajO_3;yajO_7;yajO_2;yajO_6	1-deoxyxylulose-5-phosphate synthase YajO;Aldo-keto reductase IolS	74	74	1	1	87040	945	993	947.838
group_72303		hypothetical protein	74	74	1	1	86984	411	1206	1111.26
yceM~~~yceM_1	yceM;yceM_1	Putative oxidoreductase YceM	74	74	1	1	84851	906	966	908.676
group_69908		hypothetical protein	74	74	1	1	84123	222	540	387.243
group_69904	;glnH_1	hypothetical protein;Glutamine-binding periplasmic protein	74	74	1	1	84119	951	981	967.459
group_67337		hypothetical protein	74	75	1.01351	1	80936	174	1686	1404.04
proS_2~~~proS_1~~~proS	proS_2;proS_1;proS	Proline--tRNA ligase	74	74	1	1	72174	1413	1440	1419.77
manA_2~~~manA~~~manA_1	manA_2;manA;manA_1	Mannose-6-phosphate isomerase	74	74	1	1	22052	1152	1182	1163.76
group_78066		hypothetical protein	73	73	1	1	94449	210	393	270.904
lrp_1~~~lrp_3~~~lrp_2~~~lrp_5	;lrp_1;lrp_3;lrp_2;lrp_5	hypothetical protein;Leucine-responsive regulatory protein	73	73	1	1	93214	444	621	552.534
group_76917		hypothetical protein	73	73	1	1	92886	93	297	204.37
putC~~~rocA1~~~rocA~~~putC_2	putC;rocA1;rocA;putC_2	1-pyrroline-5-carboxylate dehydrogenase 2;1-pyrroline-5-carboxylate dehydrogenase 1;1-pyrroline-5-carboxylate dehydrogenase	73	73	1	1	89353	213	1641	1613.55
entS_10~~~entS_5~~~entS_2~~~entS_7~~~entS_9~~~entS_8~~~entS_1~~~entS_3~~~entS_6~~~entS_4	entS_10;entS_5;entS_2;entS_7;entS_9;entS_8;entS_1;entS_3;entS_6;entS_4;	Enterobactin exporter EntS;hypothetical protein	73	74	1.0137	1	88751	423	1470	1272.85
group_71260		hypothetical protein	73	74	1.0137	1	85747	513	1137	1116.61
group_71259		Putative aminoglycoside phosphotransferase	73	74	1.0137	1	85744	318	1119	1083.93
group_70830		hypothetical protein	73	73	1	1	85242	129	141	131.671
leuB~~~leuB_1~~~leuB_2	leuB;leuB_1;leuB_2	3-isopropylmalate dehydrogenase	73	73	1	1	85204	1041	1077	1061.71
mreB_3~~~mreB_2~~~mreB_1	mreB_3;mreB_2;mreB_1	Cell shape-determining protein MreB	73	73	1	1	84676	423	1038	1029.58
ilvE~~~ilvE_1~~~ilvE_4~~~ilvE_2	ilvE;ilvE_1;ilvE_4;ilvE_2	Branched-chain-amino-acid aminotransferase	73	73	1	1	81093	1086	1110	1100.05
group_54512		hypothetical protein	73	73	1	1	65218	918	1602	1071.49
btuD_33~~~btuD_17~~~btuD_29~~~btuD_19~~~btuD_12~~~btuD_5~~~btuD_20~~~btuD_11~~~btuD_15~~~btuD_24~~~btuD_13~~~btuD_25~~~btuD_32~~~btuD_10~~~btuD_23~~~btuD_18~~~btuD_14~~~btuD_21	btuD_33;btuD_17;btuD_29;btuD_19;btuD_12;btuD_5;btuD_20;btuD_11;btuD_15;btuD_24;btuD_13;btuD_25;btuD_32;btuD_10;btuD_23;btuD_18;btuD_14;btuD_21	Vitamin B12 import ATP-binding protein BtuD	73	73	1	1	25953	1047	1167	1099.07
ahcY~~~ahcY_4~~~ahcY_2~~~ahcY_1~~~ahcY_3	ahcY;ahcY_4;ahcY_2;ahcY_1;ahcY_3	Adenosylhomocysteinase	73	73	1	1	24592	90	1458	1433.26
group_77080		hypothetical protein	72	75	1.04167	1	93111	117	1752	1511.48
mdrP_1~~~mdrP_2~~~mdtH_4~~~mdtH~~~mdtH_1~~~mdtH_2~~~mdtH_3~~~mdtH_5~~~mdrP_3~~~mdrP	;mdrP_1;mdrP_2;mdtH_4;mdtH;mdtH_1;mdtH_2;mdtH_3;mdtH_5;mdrP_3;mdrP	hypothetical protein;Na(+) Li(+) K(+)/H(+) antiporter;Multidrug resistance protein MdtH	72	72	1	1	89791	228	1461	1315.96
fadM~~~putB	fadM;putB	Proline dehydrogenase 1;Proline dehydrogenase 2	72	72	1	1	89354	927	984	929.042
group_56465		hypothetical protein	72	73	1.01389	1	67544	174	432	419.219
group_56392		hypothetical protein;putative protein	72	72	1	1	67454	213	1080	884.208
group_20473		hypothetical protein	72	72	1	1	24596	615	630	617.958
group_78193	kgd;	Multifunctional 2-oxoglutarate metabolism enzyme;hypothetical protein	71	72	1.01408	1	94625	318	3978	3798.79
sasA_11~~~sasA_4~~~sasA_2~~~sasA_9~~~sasA_5~~~sasA_14~~~baeS~~~sasA_6~~~sasA_1~~~sasA_12~~~sasA_10~~~tcrY_1	sasA_11;sasA_4;sasA_2;sasA_9;sasA_5;sasA_14;baeS;sasA_6;sasA_1;sasA_12;sasA_10;tcrY_1	Adaptive-response sensory-kinase SasA;Signal transduction histidine-protein kinase BaeS;putative sensor histidine kinase TcrY	71	71	1	1	94610	1053	1191	1094.32
phoP_1~~~phoP_2~~~cseB_1~~~phoP_3~~~phoP~~~cseB_3~~~cseB_2	phoP_1;phoP_2;cseB_1;phoP_3;phoP;cseB_3;cseB_2	Alkaline phosphatase synthesis transcriptional regulatory protein PhoP;Transcriptional regulatory protein CseB	71	71	1	1	94609	738	744	742.014
group_78061		hypothetical protein	71	71	1	1	94443	438	519	443.493
eccC_2~~~eccC_3~~~eccC_1~~~eccC	eccC_2;eccC_3;eccC_1;eccC	ESX secretion system protein EccC	71	72	1.01408	1	93918	402	4089	3842.46
speE_2~~~speE_3~~~speE_1	;speE_2;speE_3;speE_1	hypothetical protein;Polyamine aminopropyltransferase	71	71	1	1	88051	828	1371	924.972
group_72592		hypothetical protein	71	71	1	1	87349	705	849	725.155
group_71476		hypothetical protein	71	71	1	1	86004	159	240	190.986
lieA	lieA	Leupeptin-inactivating enzyme 1	71	71	1	1	79826	942	1407	1152.51
group_66234		hypothetical protein	71	71	1	1	79522	858	1017	950.282
stp_16~~~stp_8~~~stp_4~~~stp_3~~~stp_7~~~stp_1~~~stp_6~~~stp_5~~~stp_2~~~stp_9~~~qacA_4~~~jefA_3~~~stp_11~~~stp_12	stp_16;stp_8;stp_4;stp_3;stp_7;stp_1;stp_6;stp_5;stp_2;stp_9;qacA_4;jefA_3;stp_11;stp_12	Multidrug resistance protein Stp;Antiseptic resistance protein;Drug efflux pump JefA	71	71	1	1	69216	1431	1530	1457.7
sirB~~~cbiX_1~~~cbiX_2	sirB;;cbiX_1;cbiX_2	Sirohydrochlorin ferrochelatase;hypothetical protein;Sirohydrochlorin cobaltochelatase	70	70	1	1	94410	714	1068	844.414
group_76182		hypothetical protein	70	70	1	1	91901	537	1209	1144.2
group_74844		hypothetical protein	70	70	1	1	90158	1008	1008	1008
group_74547		hypothetical protein	70	70	1	1	89776	372	1050	874.371
group_72046		hypothetical protein	70	70	1	1	86686	435	939	712.2
group_70943		hypothetical protein	70	70	1	1	85377	210	210	210
group_67930		hypothetical protein	70	70	1	1	81701	234	963	432
group_56585	nsrR	HTH-type transcriptional repressor NsrR	70	70	1	1	67704	447	585	462.943
group_77531		hypothetical protein	69	69	1	1	93735	222	1434	1180
ssuC~~~ssuC_2~~~ssuC_5~~~ssuC_3~~~ssuC_1	ssuC;ssuC_2;ssuC_5;ssuC_3;ssuC_1	Putative aliphatic sulfonates transport permease protein SsuC	69	69	1	1	91902	870	882	874.174
cmpD~~~cmpD_1~~~cmpD_2	cmpD;cmpD_1;cmpD_2	Bicarbonate transport ATP-binding protein CmpD	69	69	1	1	91441	768	837	806.609
group_73789		hypothetical protein	69	69	1	1	88835	144	621	546.826
group_73654		hypothetical protein	69	69	1	1	88659	231	444	424.391
fbiB_1~~~fbiB_2	fbiB_1;fbiB_2;	Bifunctional F420 biosynthesis protein FbiB;56-dimethylbenzimidazole synthase	69	69	1	1	87720	702	1062	711.478
group_69474		hypothetical protein	69	69	1	1	83593	750	882	788.348
group_67073		hypothetical protein	69	69	1	1	80599	876	1026	916.739
group_51815		hypothetical protein	69	69	1	1	62017	447	516	448.565
algC~~~algC_2~~~glmM_2~~~algC_1	algC;algC_2;glmM_2;algC_1	Phosphomannomutase/phosphoglucomutase;Phosphoglucosamine mutase	69	69	1	1	18620	336	1437	1355.91
group_77516		hypothetical protein	68	68	1	1	93718	636	792	715.941
group_74369		hypothetical protein	68	68	1	1	89569	1536	1902	1641.45
group_63845		hypothetical protein	68	68	1	1	76506	399	1023	968.603
group_59644	aroQ	3-dehydroquinate dehydratase	68	68	1	1	71356	441	447	441.353
ydhP_1~~~ydhP_4~~~ydhP_5~~~ydhP_3~~~ydhP_2	ydhP_1;ydhP_4;ydhP_5;ydhP_3;ydhP_2;	Inner membrane transport protein YdhP;hypothetical protein	68	68	1	1	67545	171	1215	1196.65
yfiY~~~yfiY_1~~~yfiY_2~~~yfiY_3	yfiY;yfiY_1;yfiY_2;yfiY_3	putative siderophore-binding lipoprotein YfiY	67	67	1	1	94612	969	1029	989.284
yrdA~~~caiE	yrdA;caiE	Protein YrdA;Carnitine operon protein CaiE	67	67	1	1	94456	330	597	536.91
group_77366	mobA	Molybdenum cofactor guanylyltransferase	67	67	1	1	93495	858	1512	1031.37
group_74160		hypothetical protein	67	67	1	1	89311	204	528	473.955
group_72818		hypothetical protein	67	67	1	1	87624	1191	1230	1194.45
pksS~~~pksS_1~~~pksS_3~~~pksS_2~~~bioI~~~pikC_3~~~pikC_2~~~pikC_1~~~pikC_5~~~pikC_4~~~pikC_6	pksS;pksS_1;pksS_3;pksS_2;bioI;pikC_3;pikC_2;pikC_1;pikC_5;pikC_4;;pikC_6	Polyketide biosynthesis cytochrome P450 PksS;Biotin biosynthesis cytochrome P450;Cytochrome P450 monooxygenase PikC;Cytochrome P450 CYP107DY1;hypothetical protein	67	68	1.01493	1	86125	213	1272	1207.81
group_67153		hypothetical protein	67	67	1	1	80704	324	1305	954.09
group_63293		hypothetical protein	67	67	1	1	75810	1425	1635	1548.99
group_61248		hypothetical protein	67	67	1	1	73286	696	750	714.045
group_61047		hypothetical protein	67	67	1	1	73037	117	297	260.463
oppD_11~~~oppD_6~~~oppD_2~~~oppD_5~~~oppD_4~~~oppD_8~~~oppD_3~~~oppD_7	oppD_11;oppD_6;oppD_2;oppD_5;oppD_4;oppD_8;oppD_3;oppD_7	Oligopeptide transport ATP-binding protein OppD	67	67	1	1	26959	1056	1092	1060.48
dapH~~~dapH_1~~~dapH_2~~~dapH_3	dapH;dapH_1;dapH_2;;dapH_3	2345-tetrahydropyridine-26-dicarboxylate N-acetyltransferase;Putative acetyltransferase	66	66	1	1	94453	738	879	768.955
group_78069		putative membrane protein	66	66	1	1	94452	663	756	690.955
gltC_5~~~gltC_9~~~gltC_2~~~gltC_7~~~gltC_3~~~gltR_1~~~gltC_1~~~gltC_8~~~gltC_4	gltC_5;gltC_9;gltC_2;gltC_7;gltC_3;gltR_1;gltC_1;gltC_8;;gltC_4	HTH-type transcriptional regulator GltC;HTH-type transcriptional regulator GltR;hypothetical protein	66	66	1	1	93094	453	1026	926.591
group_72603		hypothetical protein	66	66	1	1	87360	666	765	717.136
group_72502		hypothetical protein	66	68	1.0303	1	87232	207	2247	1660.5
ureC_4~~~ureC_1~~~ureC_2~~~ureC_3	ureC_4;ureC_1;ureC_2;ureC_3	Urease subunit alpha	66	66	1	1	80935	558	1752	1702.55
oppA_1~~~oppA_3~~~oppA_2~~~oppA_4	;oppA_1;oppA_3;oppA_2;oppA_4	hypothetical protein;Periplasmic oligopeptide-binding protein;Oligopeptide-binding protein OppA	66	66	1	1	30179	393	1752	1712.77
manP~~~manP_2	manP;manP_2	PTS system mannose-specific EIIBCA component	66	66	1	1	24593	2028	2232	2091.36
hxpA_2~~~vldH~~~hxpA_3~~~gph_6~~~hxpA_1~~~gph_7~~~vldH_2	hxpA_2;vldH;hxpA_3;gph_6;hxpA_1;gph_7;vldH_2	Hexitol phosphatase A;Validoxylamine A 7'-phosphate phosphatase;Phosphoglycolate phosphatase	65	65	1	1	91807	417	729	662.492
group_72392		hypothetical protein	65	65	1	1	87099	465	564	511.985
atsA_2~~~atsA	atsA_2;atsA;	Arylsulfatase;hypothetical protein	65	65	1	1	51876	384	1485	1340.49
group_76231		hypothetical protein	64	64	1	1	91970	240	1020	913.125
group_70342		hypothetical protein	64	64	1	1	84632	321	1248	1146.42
group_70310	ptpA	putative low molecular weight protein-tyrosine-phosphatase	64	64	1	1	84590	312	537	499.312
group_70148		hypothetical protein	64	64	1	1	84400	474	1236	1171.97
ureA_1~~~ureA_4~~~ureA_2~~~ureA_3	ureA_1;ureA_4;ureA_2;ureA_3	Urease subunit alpha	64	64	1	1	81092	681	819	730.453
nasC_2~~~nasC_1~~~nasC	;nasC_2;nasC_1;nasC	hypothetical protein;Assimilatory nitrate reductase catalytic subunit	63	63	1	1	94405	414	2241	2111.76
group_77402		hypothetical protein	63	65	1.03175	1	93553	162	1656	1302.88
group_72048		hypothetical protein	63	63	1	1	86688	834	1113	984.286
group_72047		hypothetical protein	63	68	1.07937	1	86687	210	726	580.456
celB~~~casA	celB;;casA	Endoglucanase E-2;hypothetical protein;Endoglucanase 1	63	63	1	1	73473	390	1221	1104.71
group_72825		hypothetical protein	62	62	1	1	87637	660	840	715.645
lnrK_6~~~lnrK_2~~~degU_1~~~lnrK_3~~~lnrK_7~~~lnrK_8~~~lnrK_5~~~lnrJ~~~lnrK_1~~~cheB_3~~~lnrK_4~~~lnrK_9	lnrK_6;lnrK_2;;degU_1;lnrK_3;lnrK_7;lnrK_8;lnrK_5;lnrJ;lnrK_1;cheB_3;lnrK_4;lnrK_9	Transcriptional regulatory protein LnrK;hypothetical protein;Transcriptional regulatory protein DegU;Sensor histidine kinase LnrJ;Protein-glutamate methylesterase/protein-glutamine glutaminase	62	86	1.3871	1	84485	276	1866	850.256
puuP~~~puuP_1~~~puuP_4~~~puuP_3~~~puuP_2	puuP;puuP_1;puuP_4;puuP_3;puuP_2	Putrescine importer PuuP	62	62	1	1	70129	1365	1425	1384.21
nagE2_2~~~nagE2_1~~~nagE2_3~~~nagE2_4	nagE2_2;nagE2_1;nagE2_3;nagE2_4	PTS system N-acetylglucosamine-specific EIIC component	62	62	1	1	40769	1248	1308	1258.21
gph_4~~~gph_12~~~gph_7~~~gph_9~~~gph_3~~~gph_10~~~gph_8~~~gph_11~~~yjjG~~~mupP~~~gph_6~~~gph_1~~~gph_13	gph_4;gph_12;gph_7;gph_9;gph_3;gph_10;gph_8;;gph_11;yjjG;mupP;gph_6;gph_1;gph_13	Phosphoglycolate phosphatase;hypothetical protein;Pyrimidine 5'-nucleotidase YjjG;N-acetylmuramic acid 6-phosphate phosphatase	61	61	1	1	77858	306	762	722.361
group_56661		hypothetical protein	61	61	1	1	67799	246	1326	1198.67
group_51784		hypothetical protein	61	62	1.01639	1	61981	348	405	404.081
oppF_3~~~gsiA_2~~~gsiA~~~gsiA_1~~~gsiA_3~~~oppF_1~~~gsiA_4	oppF_3;gsiA_2;gsiA;;gsiA_1;gsiA_3;oppF_1;gsiA_4	Oligopeptide transport ATP-binding protein OppF;Glutathione import ATP-binding protein GsiA;putative ABC transporter ATP-binding protein;hypothetical protein	60	61	1.01667	1	89495	216	1935	1596.15
tuf_2~~~tuf_1~~~tuf_3	tuf_2;tuf_1;tuf_3	Elongation factor Tu	60	61	1.01667	1	88050	207	1185	1137.05
group_66235		hypothetical protein	60	60	1	1	79523	948	990	967.45
group_70450		hypothetical protein	59	67	1.13559	1	84766	315	4743	3776.91
sigL_2~~~sigL_1~~~sigL_4~~~sigL	sigL_2;sigL_1;sigL_4;sigL	ECF RNA polymerase sigma factor SigL	59	59	1	1	68230	489	588	566.034
group_77603		Acyl-CoA dehydrogenase FadE26	58	58	1	1	93825	819	1239	1175.28
group_69979		hypothetical protein	58	58	1	1	84204	180	1806	1679.33
group_69445		hypothetical protein	58	58	1	1	83555	144	234	210.569
dasA_3~~~dasA_5~~~dasA_2~~~dasA_6~~~dasA_1~~~dasA_4~~~dasA_7	dasA_3;dasA_5;dasA_2;dasA_6;dasA_1;dasA_4;dasA_7	Diacetylchitobiose binding protein DasA	58	58	1	1	75849	1275	1287	1278.57
dasB_2~~~dasB_1~~~dasB_3~~~dasB	dasB_2;dasB_1;dasB_3;dasB	Diacetylchitobiose uptake system permease protein DasB	58	58	1	1	75344	981	1005	991.966
dasC_6~~~dasC_5~~~dasC_2~~~dasC_7~~~dasC_1~~~dasC_8	dasC_6;dasC_5;dasC_2;dasC_7;dasC_1;dasC_8	Diacetylchitobiose uptake system permease protein DasC	58	58	1	1	74912	831	867	838.5
cobB~~~cobB_3~~~cobB_2~~~cobB_1	cobB;cobB_3;cobB_2;cobB_1	Hydrogenobyrinate ac-diamide synthase	58	59	1.01724	1	70859	462	1539	1425.71
sutR_2~~~sutR_1~~~sutR~~~sutR_3~~~sutR_4	sutR_2;sutR_1;sutR;sutR_3;sutR_4	HTH-type transcriptional regulator SutR	57	57	1	1	94459	468	639	590.158
group_77079		hypothetical protein	57	58	1.01754	1	93110	582	1722	1377.21
group_74716		hypothetical protein	57	57	1	1	89996	882	960	901.053
iolD~~~iolD_2~~~iolD_1	iolD;iolD_2;iolD_1	3D-(35/4)-trihydroxycyclohexane-12-dione hydrolase	57	57	1	1	89994	1875	2037	1893.32
tgnB~~~tgnB_2~~~tgnB_1~~~fgd_6~~~tgnB_3	tgnB;tgnB_2;;tgnB_1;fgd_6;tgnB_3	Flavin-dependent trigonelline monooxygenase oxygenase component;hypothetical protein;F420-dependent glucose-6-phosphate dehydrogenase	57	57	1	1	84055	279	1236	1107.26
ispF	ispF	2-C-methyl-D-erythritol 24-cyclodiphosphate synthase	57	57	1	1	35713	495	639	532.789
group_74319		hypothetical protein	56	56	1	1	89507	453	534	454.714
group_71400		hypothetical protein	56	56	1	1	85912	945	963	952.232
fabG_5~~~fabG_10~~~fabG_8~~~golD~~~fabG_11~~~fabG_4~~~fabG_2~~~bacC_5~~~bacC_4~~~linC_2~~~bacC_3~~~lvr_2	;fabG_5;fabG_10;fabG_8;golD;fabG_11;fabG_4;fabG_2;bacC_5;bacC_4;linC_2;bacC_3;lvr_2	hypothetical protein;3-oxoacyl-[acyl-carrier-protein] reductase FabG;NAD-dependent glycerol dehydrogenase;Dihydroanticapsin 7-dehydrogenase;25-dichloro-25-cyclohexadiene-14-diol dehydrogenase;Levodione reductase	56	56	1	1	84027	168	930	820.982
group_61242		hypothetical protein	56	56	1	1	73278	768	894	849.482
glmS_4~~~glmS_1~~~glmS_6~~~glmS_2~~~glmS_7~~~glmS_3~~~glmS_5	glmS_4;glmS_1;glmS_6;glmS_2;glmS_7;glmS_3;glmS_5	Glutamine--fructose-6-phosphate aminotransferase [isomerizing]	56	56	1	1	73130	1047	1083	1070.89
group_56659		hypothetical protein	56	56	1	1	67797	357	363	357.857
group_77604		hypothetical protein	55	55	1	1	93826	909	1197	986.455
ligD_1~~~ligD_2~~~ligD_3~~~ligD~~~ligD_4	ligD_1;ligD_2;ligD_3;ligD;ligD_4	Multifunctional non-homologous end joining DNA repair protein LigD;Multifunctional non-homologous end joining protein LigD	55	55	1	1	93233	864	915	885.982
group_77091		hypothetical protein	55	55	1	1	93128	249	333	274.527
group_76976	rodA_1;rodA_2	putative FtsW-like protein	55	55	1	1	92967	1374	1425	1386.49
group_76975		putative protein;hypothetical protein	55	55	1	1	92966	930	936	935.509
group_76969		hypothetical protein	55	55	1	1	92960	1110	1131	1118.78
pbpA_2~~~pbpA_1~~~pbpA_3	pbpA_2;pbpA_1;pbpA_3	Penicillin-binding protein A	55	55	1	1	92957	1455	1500	1459.42
group_76188	styA	Styrene monooxygenase StyA	55	55	1	1	91910	1236	1248	1241.56
group_76187		hypothetical protein	55	55	1	1	91909	627	660	650.291
group_76186		hypothetical protein	55	55	1	1	91908	378	438	413.509
group_75855		hypothetical protein;Serine protease inhibitor	55	55	1	1	91473	480	501	480.982
group_75807		hypothetical protein	55	55	1	1	91414	750	774	762.927
group_75526		hypothetical protein	55	55	1	1	91047	432	540	465.655
acm_1~~~acm_2~~~acm_3	acm_1;acm_2;acm_3	Lysozyme M1	55	55	1	1	91046	828	858	846.545
lon~~~lon_2~~~lon_1	lon;lon_2;lon_1	Lon protease	55	55	1	1	90129	2412	2460	2429.4
phoP_1~~~phoP_3	phoP_1;phoP_3	Alkaline phosphatase synthesis transcriptional regulatory protein PhoP	55	55	1	1	89699	738	807	741.873
group_74486	baeS	Signal transduction histidine-protein kinase BaeS	55	55	1	1	89698	1077	1077	1077
group_62934		hypothetical protein	55	55	1	1	75372	387	735	659.4
clpC1_1~~~clpC1_2	clpC1_1;clpC1_2;	ATP-dependent Clp protease ATP-binding subunit ClpC1;hypothetical protein	55	56	1.01818	1	67510	183	606	567.857
scoF_3~~~scoF_4	scoF_3;scoF_4	Cold shock protein ScoF	55	55	1	1	67297	204	204	204
group_78073		hypothetical protein	54	54	1	1	94460	777	909	865.778
iolE~~~iolE_2~~~iolE_1	iolE;iolE_2;iolE_1	Inosose dehydratase	54	54	1	1	90727	900	957	911.722
group_73504	kgd	Multifunctional 2-oxoglutarate metabolism enzyme	54	54	1	1	88471	3354	3912	3772.94
group_72035	chuR;	Anaerobic sulfatase-maturating enzyme	54	54	1	1	86675	1137	1395	1218.78
group_70918		hypothetical protein	54	54	1	1	85349	546	555	546.778
group_69112		hypothetical protein	54	54	1	1	83149	1020	1065	1025.44
group_69087		hypothetical protein	54	55	1.01852	1	83116	165	765	641.127
group_61836		hypothetical protein	54	54	1	1	74009	363	777	731.389
deaD_1~~~deaD_2~~~deaD_3~~~dbpA	deaD_1;deaD_2;deaD_3;dbpA	ATP-dependent RNA helicase DeaD;ATP-dependent RNA helicase DbpA	54	54	1	1	67731	1017	1617	1580.44
gph_5~~~gph_8~~~gph_10~~~gph_11~~~yfnB~~~gph_14~~~gph_4~~~yjjG~~~gph_7	gph_5;gph_8;gph_10;gph_11;yfnB;gph_14;gph_4;yjjG;gph_7	Phosphoglycolate phosphatase;Putative HAD-hydrolase YfnB;Pyrimidine 5'-nucleotidase YjjG	54	54	1	1	62676	501	720	715.944
group_78146		hypothetical protein	53	53	1	1	94555	204	252	244.075
group_77731	sdhC	Succinate dehydrogenase 2 membrane subunit SdhC	53	53	1	1	94002	381	381	381
group_77704		hypothetical protein	53	53	1	1	93963	474	483	480
sdhA~~~sdhA_2	sdhA;sdhA_2	Succinate dehydrogenase flavoprotein subunit	53	53	1	1	93962	1755	1761	1756.81
group_77703	sdhB	Succinate dehydrogenase iron-sulfur subunit	53	53	1	1	93961	768	777	776.83
group_77617		hypothetical protein	53	53	1	1	93841	693	795	727.302
ddpA_1~~~ddpA_2~~~ddpA_3~~~ddpA_4	ddpA_1;ddpA_2;ddpA_3;ddpA_4	putative DD-dipeptide-binding periplasmic protein DdpA	53	53	1	1	93840	1554	1554	1554
group_77530		Transpolycis-polyprenyl diphosphate synthase ((2Z6E)-farnesyl diphosphate specific)	53	53	1	1	93734	819	846	826.302
ypbG	;ypbG	hypothetical protein;putative protein YpbG	53	54	1.01887	1	93729	441	1503	1255
group_77526		hypothetical protein	53	53	1	1	93728	246	321	253.075
group_77506	recO	DNA repair protein RecO	53	53	1	1	93706	747	843	750.623
group_77505		hypothetical protein	53	53	1	1	93705	678	705	697.868
leuA~~~leuA_1~~~leuA_2	leuA;leuA_1;leuA_2	2-isopropylmalate synthase	53	53	1	1	93704	1788	1806	1793.26
group_77471		hypothetical protein	53	53	1	1	93661	1134	1338	1264.92
group_77470	yhjD;	Inner membrane protein YhjD;hypothetical protein	53	53	1	1	93660	957	1116	996.396
group_77434	prtS	Protease PrtS	53	53	1	1	93604	1029	1077	1071.57
group_77433		hypothetical protein	53	53	1	1	93603	267	330	269.321
group_77410	era	GTPase Era	53	53	1	1	93566	966	975	973.132
group_77393	dprE2;	Decaprenylphosphoryl-2-keto-beta-D-erythro-pentose reductase;hypothetical protein	53	53	1	1	93543	756	960	804.792
thpR_3~~~thpR_1~~~thpR_2~~~thpR_4	thpR_3;thpR_1;thpR_2;thpR_4	RNA 2'3'-cyclic phosphodiesterase	53	53	1	1	93542	591	600	591.509
trpS	trpS	Tryptophan--tRNA ligase	53	53	1	1	93541	1014	1068	1015.02
group_77369		hypothetical protein	53	54	1.01887	1	93500	417	1041	882.444
group_77368		hypothetical protein	53	53	1	1	93499	1332	1455	1389.91
group_77367		hypothetical protein	53	53	1	1	93498	354	363	354.17
group_77363		Putative glyoxylase CFP32	53	53	1	1	93492	795	828	802.132
group_77291	glnA_1	Glutamine synthetase	53	53	1	1	93403	1362	1515	1364.89
gabR_1~~~gabR_3~~~gabR_2~~~gabR_5~~~gabR_4	gabR_1;gabR_3;gabR_2;gabR_5;gabR_4	HTH-type transcriptional regulatory protein GabR	53	53	1	1	93349	1401	1410	1404.4
yjbR	yjbR	putative protein YjbR	53	53	1	1	93341	354	354	354
hrp1~~~hrp1_3~~~hrp1_2~~~hrp1_1	hrp1;hrp1_3;hrp1_2;hrp1_1	Hypoxic response protein 1	53	53	1	1	93257	426	435	427.698
group_77180		hypothetical protein	53	53	1	1	93252	1293	1299	1295.09
group_77165		hypothetical protein	53	53	1	1	93231	507	519	509.377
group_77073	mdh	Malate dehydrogenase	53	53	1	1	93101	825	990	986.887
group_77042	panB	3-methyl-2-oxobutanoate hydroxymethyltransferase	53	53	1	1	93060	882	888	887.321
drrA_4~~~drrA_5~~~drrA_7~~~drrA_1~~~drrA_2~~~drrA_3~~~drrA_6~~~drrA_10	drrA_4;drrA_5;drrA_7;drrA_1;drrA_2;drrA_3;drrA_6;drrA_10	Daunorubicin/doxorubicin resistance ATP-binding protein DrrA	53	53	1	1	93059	1011	1143	1045.42
group_77041		hypothetical protein	53	53	1	1	93057	1023	1044	1024.81
group_77031	ybeY	Endoribonuclease YbeY	53	53	1	1	93044	498	498	498
group_77030		PhoH-like protein;hypothetical protein	53	53	1	1	93043	1047	2136	1254.34
RBKS_2~~~RBKS_1~~~ydjH~~~RBKS	RBKS_2;RBKS_1;ydjH;RBKS	Ribokinase;putative sugar kinase YdjH	53	53	1	1	93042	465	1218	1088.83
group_76974		hypothetical protein	53	53	1	1	92965	750	840	765
folD~~~folD_1	folD;folD_1	Bifunctional protein FolD protein	53	53	1	1	92857	867	948	888.34
group_76853		hypothetical protein;Oligosaccharide 4-alpha-D-glucosyltransferase	53	54	1.01887	1	92806	357	2379	2312.61
vanX_1~~~vanX_2~~~vanX~~~vanXB	vanX_1;vanX_2;vanX;vanXB	D-alanyl-D-alanine dipeptidase	53	53	1	1	92799	807	843	809.377
drrB_5~~~drrB_3~~~drrB_6~~~drrB_1~~~drrB_4~~~drrB_2	drrB_5;drrB_3;drrB_6;drrB_1;drrB_4;drrB_2	Daunorubicin/doxorubicin resistance ABC transporter permease protein DrrB	53	53	1	1	92775	855	867	858.679
group_76703	purH	Bifunctional purine biosynthesis protein PurH	53	53	1	1	92603	1554	1596	1554.79
group_76702	purN	Phosphoribosylglycinamide formyltransferase	53	53	1	1	92602	459	735	647.377
hinT~~~hinT_2	;hinT;hinT_2	Purine nucleoside phosphoramidase	53	53	1	1	92367	360	360	360
group_76466		hypothetical protein	53	53	1	1	92283	462	1038	956.717
group_76441	rsmE	Ribosomal RNA small subunit methyltransferase E	53	53	1	1	92249	747	747	747
group_76440	pnoA;nmoA	Nitronate monooxygenase	53	53	1	1	92248	1023	1077	1056.74
group_76425		hypothetical protein	53	53	1	1	92230	315	348	332.264
group_76424		hypothetical protein	53	53	1	1	92229	456	2175	2016.45
group_76108	dnaJ2	Chaperone protein DnaJ 2	53	53	1	1	91811	1137	1140	1137.06
group_76107	hrcA	Heat-inducible transcription repressor HrcA	53	53	1	1	91810	1017	1017	1017
group_76106		hypothetical protein	53	53	1	1	91809	657	804	737.038
group_76061		hypothetical protein	53	53	1	1	91742	438	438	438
group_75703		hypothetical protein	53	53	1	1	91275	819	861	828.792
hemW_2~~~hemW~~~hemW_1	hemW_2;hemW;hemW_1	Heme chaperone HemW	53	53	1	1	91274	1242	1242	1242
group_75701		hypothetical protein	53	53	1	1	91272	297	297	297
hemL~~~hemL_1~~~hemL_3	hemL;hemL_1;hemL_3;	Glutamate-1-semialdehyde 21-aminomutase;hypothetical protein	53	54	1.01887	1	91158	291	1404	1296.89
gpmB_2~~~gpmB_1~~~gpmB	;gpmB_2;gpmB_1;gpmB	putative protein;phosphoglycerate mutase GpmB	53	53	1	1	91157	690	768	711.679
group_75614		hypothetical protein	53	53	1	1	91156	1254	1263	1260.11
group_75163		hypothetical protein	53	53	1	1	90586	1908	2010	1925.49
ddc_2~~~ddc~~~ddc_1	ddc_2;ddc;ddc_1	L-24-diaminobutyrate decarboxylase	53	53	1	1	90437	1140	1563	1430.09
iucD_3~~~iucD~~~iucD_2~~~iucD_1	iucD_3;iucD;iucD_2;iucD_1	L-lysine N6-monooxygenase	53	53	1	1	90436	1404	1437	1420.92
cpdB~~~yfkN	cpdB;yfkN	2'3'-cyclic-nucleotide 2'-phosphodiesterase/3'-nucleotidase;Trifunctional nucleotide phosphoesterase protein YfkN	53	53	1	1	90435	1800	1821	1809.34
group_74984	resA_1;resA_2	Thiol-disulfide oxidoreductase ResA	53	53	1	1	90340	600	609	607.698
group_74983	;dsbD	hypothetical protein;Thiol:disulfide interchange protein DsbD	53	53	1	1	90339	756	783	761.66
group_74487	lepA	Elongation factor 4	53	53	1	1	89701	1875	1902	1880.6
group_74482		Long-chain-fatty-acid--CoA ligase FadD15	53	53	1	1	89694	1890	1890	1890
group_74411		hypothetical protein;Cell surface glycolipoprotein MPT83	53	53	1	1	89617	645	654	650.83
msrP_1~~~msrP_2~~~msrP	msrP_1;msrP_2;msrP;	Protein-methionine-sulfoxide reductase catalytic subunit MsrP;hypothetical protein	53	54	1.01887	1	89616	258	1638	1564.72
group_74226	pyk_1;pyk_2	Pyruvate kinase	53	53	1	1	89397	1434	1440	1434.11
group_74224	pdtaR	putative transcriptional regulatory protein pdtaR	53	53	1	1	89395	651	657	655.019
group_74059	ccs1	Cytochrome c biogenesis protein Ccs1	53	53	1	1	89191	1722	1842	1781.09
group_74058	ccsA	Cytochrome c biogenesis protein CcsA	53	53	1	1	89190	1080	1086	1082.6
group_73988		hypothetical protein	53	53	1	1	89099	387	399	390.453
group_73506	rpsT	30S ribosomal protein S20	53	53	1	1	88473	261	267	266.66
group_73505		hypothetical protein	53	53	1	1	88472	222	270	247.245
group_73503		hypothetical protein	53	53	1	1	88470	2991	3009	2994
sigK_2~~~sigK~~~sigK_1~~~sigK_3	sigK_2;sigK;sigK_1;sigK_3;	ECF RNA polymerase sigma factor SigK;hypothetical protein	53	53	1	1	88317	519	984	590.604
group_73253		hypothetical protein	53	53	1	1	88169	1986	2016	1989.4
group_73193		hypothetical protein	53	53	1	1	88096	558	597	563.434
group_73009	;aldH	Alpha-ketoglutaric semialdehyde dehydrogenase 2;NADP-dependent fatty aldehyde dehydrogenase	53	53	1	1	87873	1428	1551	1490.72
iclR_3~~~iclR_1	iclR_3;;iclR_1	Transcriptional repressor IclR;hypothetical protein	53	53	1	1	87871	771	852	784.755
livF_3~~~livF_2~~~livF_1~~~livF	livF_3;livF_2;livF_1;livF	High-affinity branched-chain amino acid transport ATP-binding protein LivF	53	53	1	1	87811	717	717	717
lptB~~~lptB_1~~~lptB_2~~~btuD_16~~~btuD_1	lptB;lptB_1;lptB_2;btuD_16;btuD_1	Lipopolysaccharide export system ATP-binding protein LptB;Vitamin B12 import ATP-binding protein BtuD	53	53	1	1	87810	894	1011	920.264
group_72381	ppiA	Peptidyl-prolyl cis-trans isomerase A	53	53	1	1	87086	498	498	498
iolS_1~~~iolS_3~~~iolS_2~~~iolS_4~~~yhdN~~~iolS_5	iolS_1;iolS_3;iolS_2;iolS_4;yhdN;iolS_5	Aldo-keto reductase IolS;Aldo-keto reductase YhdN	53	53	1	1	86772	957	1053	1011.45
group_72117	;yliI	hypothetical protein;Aldose sugar dehydrogenase YliI	53	53	1	1	86771	996	1293	1178.72
yceI_2~~~yceI_3~~~yceI_1	yceI_2;yceI_3;yceI_1	Protein YceI	53	53	1	1	86672	882	966	886.981
livH_2~~~livH_1~~~livH~~~livH_3	livH_2;livH_1;livH;livH_3	High-affinity branched-chain amino acid transport system permease protein LivH	53	53	1	1	86571	930	933	930.283
dppA_2~~~dppA_1	dppA_2;dppA_1	D-aminopeptidase	53	53	1	1	85764	834	834	834
ldtB_2~~~ldtB_5~~~ldtB_1~~~ldtB_4~~~ldtB_3	ldtB_2;ldtB_5;ldtB_1;ldtB_4;;ldtB_3	LD-transpeptidase 2;hypothetical protein	53	54	1.01887	1	85064	246	1257	1216.61
group_70513	yqiK;	Inner membrane protein YqiK;hypothetical protein	53	53	1	1	84842	1437	1458	1445.72
group_70511	rtcB	RNA-splicing ligase RtcB	53	53	1	1	84839	1194	1194	1194
group_70423		putative oxidoreductase	53	53	1	1	84729	366	765	748.245
group_70274		L-lactate transporter;hypothetical protein	53	53	1	1	84551	1320	1509	1331.32
group_70000		hypothetical protein	53	53	1	1	84230	741	828	810.792
group_69598		hypothetical protein	53	56	1.0566	1	83743	216	1098	832.286
gltC_2~~~gltC_1~~~gltC_7~~~gltC_11~~~gltC_10~~~gltC_5	gltC_2;gltC_1;gltC_7;gltC_11;gltC_10;gltC_5	HTH-type transcriptional regulator GltC	53	53	1	1	83668	981	1005	994.302
group_69479		hypothetical protein	53	53	1	1	83601	507	510	509.943
bcp_1~~~bcp_2~~~prxU~~~bcp_3	bcp_1;bcp_2;;prxU;bcp_3	Putative peroxiredoxin bcp;Peroxiredoxin;Selenocysteine-containing peroxiredoxin PrxU	53	53	1	1	83599	486	486	486
gpr_1~~~gpr_2~~~gpr_3~~~gpr	gpr_1;gpr_2;gpr_3;gpr	L-glyceraldehyde 3-phosphate reductase	53	53	1	1	83573	1002	1074	1006.13
mdtD_3~~~mdtD_4~~~mdtD_5~~~mdtD_7~~~mdtD_12~~~mdtD_9~~~mdtD_14~~~mdtD_13~~~mdtD_2~~~mdtD_1~~~mdtD_10	mdtD_3;mdtD_4;mdtD_5;mdtD_7;mdtD_12;mdtD_9;mdtD_14;mdtD_13;mdtD_2;mdtD_1;mdtD_10	Putative multidrug resistance protein MdtD	53	53	1	1	83564	2442	2472	2451.4
gltC_5~~~gltC_6~~~gltC_4~~~hdfR_1~~~cynR_2~~~hdfR_3~~~gltC_8~~~gltC_1~~~gltC_10~~~gltC_9~~~gltC_7~~~gltC_2~~~hdfR_2	gltC_5;gltC_6;gltC_4;hdfR_1;cynR_2;hdfR_3;gltC_8;gltC_1;gltC_10;gltC_9;gltC_7;gltC_2;;hdfR_2	HTH-type transcriptional regulator GltC;HTH-type transcriptional regulator HdfR;HTH-type transcriptional regulator CynR;hypothetical protein	53	53	1	1	83563	357	906	875.717
lcpA~~~tagU_1~~~tagU_6~~~tagT~~~tagU_2~~~tagU_7	lcpA;tagU_1;tagU_6;tagT;tagU_2;tagU_7	Cell wall biosynthesis protein LcpA;Polyisoprenyl-teichoic acid--peptidoglycan teichoic acid transferase TagU;Polyisoprenyl-teichoic acid--peptidoglycan teichoic acid transferase TagT	53	53	1	1	83553	1098	1104	1100.83
group_69442		hypothetical protein	53	53	1	1	83550	444	474	448.528
group_69433	;malT	hypothetical protein;HTH-type transcriptional regulator MalT	53	53	1	1	83539	2979	3255	3172.42
group_69294	ynfM	Inner membrane transport protein YnfM	53	53	1	1	83381	1299	1347	1318.13
group_69100	;comEC	hypothetical protein;ComE operon protein 3	53	53	1	1	83131	1641	2709	2566.19
entH~~~menI~~~entH_1~~~entH_2	entH;menI;entH_1;entH_2	Proofreading thioesterase EntH;14-dihydroxy-2-naphthoyl-CoA hydrolase	53	53	1	1	82870	471	519	473.943
group_68882		putative oxidoreductase	53	53	1	1	82869	2271	2298	2275.42
polA~~~xni	polA;xni	DNA polymerase I;Flap endonuclease Xni	53	53	1	1	82777	2712	3561	2728.02
group_68444	sigG;;sigG_2;sigG_1	ECF RNA polymerase sigma factor SigG;hypothetical protein	53	53	1	1	82356	993	1218	1016.26
group_67748		hypothetical protein	53	53	1	1	81462	399	489	402.283
group_67716		hypothetical protein	53	53	1	1	81421	1275	1446	1318.64
cmoM_4~~~cmoM_1~~~cmoM_3~~~cmoM_2	cmoM_4;cmoM_1;cmoM_3;cmoM_2	tRNA 5-carboxymethoxyuridine methyltransferase	53	53	1	1	81332	759	759	759
group_67648		hypothetical protein	53	53	1	1	81331	525	537	528
group_67630		hypothetical protein	53	53	1	1	81310	546	624	597.849
group_67629		hypothetical protein	53	53	1	1	81309	633	675	653.943
group_67467		hypothetical protein	53	53	1	1	81086	612	741	627.679
fadR~~~fadR_2~~~betI_11~~~betI_2~~~betI_5~~~betI_4~~~betI_3~~~betI_8~~~betI_6	fadR;fadR_2;betI_11;betI_2;betI_5;betI_4;betI_3;betI_8;betI_6	Fatty acid metabolism regulator protein;HTH-type transcriptional regulator BetI	53	53	1	1	81080	612	972	618.792
sdaA~~~sdaA_1	sdaA;sdaA_1	L-serine dehydratase 1;L-serine dehydratase	53	53	1	1	80938	1383	1422	1385.26
group_67338	glyA2	Serine hydroxymethyltransferase 2	53	53	1	1	80937	1257	1260	1259.6
crtNb~~~crtNb_2	crtNb;crtNb_2	44'-diapolycopene oxygenase	53	53	1	1	80924	1476	1518	1516.92
group_67200	gcvH	Glycine cleavage system H protein	53	53	1	1	80768	378	378	378
gcvT_1~~~gcvT_2~~~gcvT_3	gcvT_1;gcvT_2;gcvT_3	Aminomethyltransferase	53	53	1	1	80767	1116	1167	1119.51
metF~~~metF_2~~~metF_1	metF;metF_2;metF_1	510-methylenetetrahydrofolate reductase	53	53	1	1	80759	864	918	871.472
group_67043		hypothetical protein	53	53	1	1	80559	681	759	693.566
group_67035	thiE	Thiamine-phosphate synthase	53	53	1	1	80550	651	741	659.887
group_67033		DNA-binding protein	53	53	1	1	80547	366	366	366
group_66935		hypothetical protein	53	53	1	1	80417	1170	1182	1177.53
group_66934		putative 5-dehydro-4-deoxyglucarate dehydratase	53	53	1	1	80416	942	1005	959.774
group_66872		hypothetical protein	53	53	1	1	80334	762	837	779.151
group_66871		hypothetical protein	53	53	1	1	80333	729	831	779.094
ddmA2~~~ddmA1~~~thcD~~~thcD_1~~~ddmA1_2~~~thcD_2~~~ligXd~~~ddmA1_1~~~ddmA2_2	ddmA2;ddmA1;thcD;thcD_1;ddmA1_2;thcD_2;ligXd;ddmA1_1;ddmA2_2	Dicamba O-demethylase 2 ferredoxin reductase component;Dicamba O-demethylase 1 ferredoxin reductase component;Rhodocoxin reductase;55'-dehydrodivanillate O-demethylase ferredoxin reductase subunit	53	53	1	1	80318	477	1335	1246.58
udh~~~udh_1~~~udh_2	udh;udh_1;udh_2	Uronate dehydrogenase	53	53	1	1	80131	810	846	811.698
group_66679		hypothetical protein	53	53	1	1	80097	759	936	860.774
hcnC_1~~~hcnC~~~hcnC_3~~~hcnC_4~~~hcnC_2	hcnC_1;hcnC;hcnC_3;hcnC_4;hcnC_2	Hydrogen cyanide synthase subunit HcnC	53	53	1	1	80037	1179	1185	1180.81
group_66633	;thiS	hypothetical protein;Sulfur carrier protein ThiS	53	53	1	1	80035	219	315	233.66
uppP~~~uppP_1	uppP;;uppP_1	Undecaprenyl-diphosphatase;hypothetical protein	53	53	1	1	79868	126	876	859.245
spk1~~~spk1_1	spk1;spk1_1	Serine/threonine-protein kinase PK-1	53	53	1	1	79770	1911	2064	1940.32
thiG~~~thiG_1~~~thiG_2	thiG;thiG_1;thiG_2	Thiazole synthase	53	53	1	1	79769	795	795	795
hutH_2~~~hutH~~~hutH_1~~~hutH_3	hutH_2;hutH;hutH_1;hutH_3	Histidine ammonia-lyase	53	53	1	1	79594	1551	1587	1561.87
yedY1~~~yedY1_2~~~yedY1_1	yedY1;yedY1_2;yedY1_1	Putative protein-methionine-sulfoxide reductase subunit YedZ1	53	53	1	1	79420	633	633	633
group_66154	nfo	putative endonuclease 4;Endonuclease 4	53	53	1	1	79419	828	972	861.057
group_66027		hypothetical protein	53	53	1	1	79261	714	801	719.094
group_65991		hypothetical protein	53	53	1	1	79212	1155	1332	1216.08
paaF_2~~~crt_1~~~crt_4~~~crt_2~~~crt_3~~~crt	paaF_2;crt_1;crt_4;crt_2;;crt_3;crt	23-dehydroadipyl-CoA hydratase;Short-chain-enoyl-CoA hydratase;Crotonyl-CoA hydratase	53	53	1	1	79211	813	813	813
fabR~~~fabR_2~~~fabR_3~~~fabR_1	fabR;fabR_2;fabR_3;fabR_1	HTH-type transcriptional repressor FabR	53	53	1	1	79008	624	789	652.189
group_65808	bfr	Bacterioferritin	53	53	1	1	78983	480	480	480
cefD~~~csd_2~~~egtE	cefD;csd_2;egtE	Isopenicillin N epimerase;putative cysteine desulfurase;hercynylcysteine sulfoxide lyase	53	53	1	1	78946	1059	1074	1062.17
group_65767	prs	Ribose-phosphate pyrophosphokinase	53	53	1	1	78923	978	978	978
group_65677	miaB	tRNA-2-methylthio-N(6)-dimethylallyladenosine synthase	53	53	1	1	78799	1488	1656	1502.38
group_65676		hypothetical protein	53	54	1.01887	1	78798	489	1002	981.778
group_65625		hypothetical protein	53	53	1	1	78735	1170	1200	1178.49
group_65624	birA	Bifunctional ligase/repressor BirA	53	53	1	1	78734	864	909	870.736
dctA	dctA	C4-dicarboxylate transport protein	53	53	1	1	78651	1338	1434	1354.19
group_65448		hypothetical protein	53	53	1	1	78510	672	732	693.679
group_65447		hypothetical protein	53	53	1	1	78509	153	165	160.585
group_65425		hypothetical protein	53	53	1	1	78480	246	342	291.17
aroH_1~~~aroH_2~~~aroH_3~~~aroH_5	aroH_1;aroH_2;aroH_3;aroH_5	Phospho-2-dehydro-3-deoxyheptonate aldolase	53	53	1	1	78479	1347	1518	1364.09
group_65390		hypothetical protein	53	53	1	1	78432	1008	1038	1021.3
srrA~~~arlR~~~regX3_1~~~regX3_2~~~regX3_3~~~regX3_4	srrA;arlR;regX3_1;regX3_2;regX3_3;regX3_4	Transcriptional regulatory protein SrrA;Response regulator ArlR;Sensory transduction protein regX3	53	53	1	1	78268	693	693	693
sasA_12~~~sasA_8~~~sasA_6~~~sasA_10~~~sasA_4~~~sasA_2~~~sasA_7~~~sasA_9~~~sasA_3	sasA_12;sasA_8;sasA_6;sasA_10;sasA_4;sasA_2;sasA_7;sasA_9;sasA_3	Adaptive-response sensory-kinase SasA	53	53	1	1	78263	1395	1395	1395
accD5_2~~~accD5_1	accD5_2;accD5_1	putative propionyl-CoA carboxylase beta chain 5	53	53	1	1	78175	1581	1593	1587.51
group_65185		hypothetical protein	53	53	1	1	78174	207	207	207
group_65091		hypothetical protein	53	53	1	1	78053	273	300	296.66
group_64936		hypothetical protein	53	53	1	1	77865	876	981	901.415
group_64934		hypothetical protein	53	53	1	1	77861	663	753	679.132
group_64916	ldhA	D-lactate dehydrogenase	53	53	1	1	77838	996	1077	1008.91
ectC_1~~~ectC	ectC_1;ectC	L-ectoine synthase	53	53	1	1	77774	399	399	399
ectD_1~~~ectD	ectD_1;ectD	Ectoine dioxygenase	53	53	1	1	77773	894	894	894
glnQ_3~~~glnQ_6~~~glnQ_1~~~glnQ_4	glnQ_3;glnQ_6;glnQ_1;glnQ_4	Glutamine transport ATP-binding protein GlnQ	53	53	1	1	77559	786	792	791.321
group_64606		hypothetical protein	53	53	1	1	77444	126	129	128.943
group_64605		Nucleoside triphosphate pyrophosphatase	53	53	1	1	77443	609	636	617.208
group_64468		hypothetical protein	53	53	1	1	77283	525	537	525.396
mqnE~~~mqnE_2	mqnE;mqnE_2	Aminodeoxyfutalosine synthase	53	53	1	1	77282	1164	1179	1176.17
dinG_2~~~dinG_5~~~dinG_3~~~dinG_4~~~dinG_1	dinG_2;dinG_5;dinG_3;dinG_4;dinG_1	3'-5' exonuclease DinG	53	53	1	1	77056	987	1017	1000.08
group_64289	mnmA	tRNA-specific 2-thiouridylase MnmA	53	53	1	1	77053	1131	1137	1135.53
degU_2~~~degU_10~~~degU_3~~~degU_6~~~degU_8~~~degU_7~~~degU_12~~~degU_5	degU_2;degU_10;degU_3;degU_6;degU_8;degU_7;degU_12;degU_5	Transcriptional regulatory protein DegU	53	53	1	1	77023	693	705	695.66
group_64264		hypothetical protein	53	53	1	1	77022	1221	1254	1228.36
ectB_1~~~ectB~~~ectB_2	ectB_1;ectB;ectB_2	Diaminobutyrate--2-oxoglutarate transaminase	53	53	1	1	76953	1263	1350	1280.49
ectA~~~ectA_2	ectA;ectA_2	L-24-diaminobutyric acid acetyltransferase	53	53	1	1	76952	465	531	529.755
ppiB	ppiB	putative peptidyl-prolyl cis-trans isomerase B	53	53	1	1	76581	789	810	798.566
group_63896		hypothetical protein	53	53	1	1	76567	444	468	453.962
carB_1~~~carB_3~~~carB_2	carB_1;carB_3;carB_2;	Carbamoyl-phosphate synthase large chain;Biotinylated protein TB7.3	53	53	1	1	76563	168	1755	1725.06
lrpC_1~~~lrpC~~~lrpC_2	lrpC_1;lrpC;lrpC_2	HTH-type transcriptional regulator LrpC	53	53	1	1	76393	456	456	456
group_63510		hypothetical protein	53	53	1	1	76095	198	264	221.434
group_63509		putative SURF1-like protein	53	53	1	1	76094	795	849	834.962
group_63508		hypothetical protein	53	53	1	1	76093	291	390	337.981
fas6~~~log~~~yvdD	;fas6;log;yvdD	hypothetical protein;Cytokinin riboside 5'-monophosphate phosphoribohydrolase;LOG family protein YvdD	53	53	1	1	76092	540	549	541.868
group_63497		hypothetical protein	53	53	1	1	76077	138	267	193.528
group_63462		hypothetical protein	53	53	1	1	76036	753	816	760.132
mhpA_1~~~mhpA~~~mhpA_2~~~mhpA_4	mhpA_1;mhpA;mhpA_2;mhpA_4	3-(3-hydroxy-phenyl)propionate/3-hydroxycinnamic acid hydroxylase	53	53	1	1	75658	1614	1779	1622.72
ubiX~~~PAD1~~~ubiX_1	ubiX;PAD1;ubiX_1	Flavin prenyltransferase UbiX;Flavin prenyltransferase PAD1 mitochondrial	53	53	1	1	75281	552	813	642.057
group_62408		hypothetical protein	53	53	1	1	74696	471	639	541.698
group_62244	lpdA	NAD(P)H dehydrogenase (quinone)	53	53	1	1	74490	1440	1644	1447.7
tagU_1~~~tagU_2~~~lcpB~~~tagU_4~~~tagU_3~~~tagU_5~~~tagU_7~~~tagU_6	tagU_1;tagU_2;lcpB;tagU_4;tagU_3;tagU_5;tagU_7;tagU_6	Polyisoprenyl-teichoic acid--peptidoglycan teichoic acid transferase TagU;putative cell wall biosynthesis protein LcpB	53	53	1	1	74227	1284	1338	1300.08
plqA~~~COQ2	plqA;COQ2	4-hydroxybenzoate solanesyltransferase;4-hydroxybenzoate polyprenyltransferase mitochondrial	53	53	1	1	74184	906	921	916.925
group_61903		hypothetical protein	53	53	1	1	74084	450	648	538.189
group_61712		hypothetical protein;putative CtpA-like serine protease	53	53	1	1	73855	1128	1254	1187.38
group_61670		Trehalase	53	53	1	1	73807	1794	1833	1815.28
group_61668	;ucpA_2	putative oxidoreductase;Oxidoreductase UcpA	53	53	1	1	73805	690	729	694.075
group_61607		Thermostable monoacylglycerol lipase	53	53	1	1	73730	777	780	779.434
group_61606		hypothetical protein	53	53	1	1	73729	339	702	668.377
group_61603	galT	Galactose-1-phosphate uridylyltransferase	53	53	1	1	73726	1044	1044	1044
group_61375		hypothetical protein	53	53	1	1	73454	438	636	467.434
group_61356		hypothetical protein	53	53	1	1	73433	261	447	393.906
group_61058		hypothetical protein	53	53	1	1	73052	549	609	552.623
tagU_2~~~tagU_3~~~tagU_1~~~tagU_5~~~tagU_4~~~tagU_6~~~tagU_7	tagU_2;tagU_3;tagU_1;tagU_5;tagU_4;tagU_6;tagU_7	Polyisoprenyl-teichoic acid--peptidoglycan teichoic acid transferase TagU	53	53	1	1	73051	1359	1506	1388.77
group_60992		hypothetical protein	53	53	1	1	72977	759	927	783.509
group_60978	ubiD	3-octaprenyl-4-hydroxybenzoate carboxy-lyase	53	53	1	1	72960	1458	1530	1461.45
group_60830	caiA_2;caiA_1;	Crotonobetainyl-CoA reductase;Acyl-CoA dehydrogenase FadE34	53	53	1	1	72778	576	1038	950.83
group_60825	punA	Purine nucleoside phosphorylase	53	53	1	1	72773	825	927	837.792
der	der	GTPase Der	53	53	1	1	72623	1470	1470	1470
plsC_2~~~plsC_1~~~plsC	;plsC_2;plsC_1;plsC	hypothetical protein;1-acyl-sn-glycerol-3-phosphate acyltransferase	53	53	1	1	72622	594	708	675.17
mscL_2~~~mscL_1~~~mscL	mscL_2;mscL_1;mscL	Large-conductance mechanosensitive channel	53	53	1	1	72572	465	519	468.113
group_60393		hypothetical protein	53	53	1	1	72256	642	813	666.962
group_60392	recX	Regulatory protein RecX	53	53	1	1	72255	642	789	732.679
group_60366	dnaE1	DNA polymerase III subunit alpha	53	53	1	1	72225	3537	3537	3537
group_60362		hypothetical protein	53	53	1	1	72219	579	588	579.849
group_60358		hypothetical protein	53	53	1	1	72215	1026	1029	1026.06
ligA~~~ligA_2~~~ligA_1~~~ligA_3	ligA;ligA_2;ligA_1;ligA_3	DNA ligase A	53	53	1	1	72213	2184	2319	2231.21
gloC	gloC	Hydroxyacylglutathione hydrolase GloC	53	53	1	1	72168	657	657	657
group_60218	glkA_2	Glucokinase	53	53	1	1	72046	942	942	942
galE_3~~~galE_1~~~galE_4~~~galE_2	galE_3;galE_1;galE_4;galE_2	UDP-glucose 4-epimerase	53	53	1	1	72042	981	999	981.34
galK~~~galK_2~~~galK_1	galK;galK_2;galK_1	Galactokinase	53	53	1	1	72041	1167	1287	1187.21
group_60086		hypothetical protein	53	53	1	1	71873	675	765	751.189
nanR_2~~~nanR_3~~~gntR_2~~~nanR_1	nanR_2;nanR_3;;gntR_2;nanR_1	HTH-type transcriptional repressor NanR;hypothetical protein;putative D-xylose utilization operon transcriptional repressor	53	53	1	1	71588	867	960	924.792
sigA_1~~~sigA_2	sigA_1;sigA_2	RNA polymerase sigma factor SigA	53	53	1	1	71587	1548	1551	1550.94
proB	proB	Glutamate 5-kinase	53	53	1	1	71393	1083	1185	1129.81
group_59645		hypothetical protein	53	53	1	1	71358	2220	2304	2296.64
group_59524		putative phosphomannomutase	53	53	1	1	71207	1641	1647	1644.62
group_59523		hypothetical protein	53	53	1	1	71206	639	771	646.472
group_59409		hypothetical protein	53	53	1	1	71067	645	1026	941.717
cmk	cmk	Cytidylate kinase	53	53	1	1	70836	684	837	723.396
zitB~~~mamB	zitB;mamB;	Zinc transporter ZitB;Magnetosome protein MamB;hypothetical protein	53	53	1	1	70763	213	1158	1050.91
manA~~~manA_2~~~manA_1	manA;manA_2;;manA_1	Mannose-6-phosphate isomerase;hypothetical protein	53	53	1	1	70762	1176	1359	1210.81
group_58616		hypothetical protein	53	53	1	1	70145	669	681	671.264
recA_1~~~recA~~~recA_2	recA_1;recA;recA_2	Protein RecA	53	53	1	1	70103	1128	1137	1133.55
group_58518		hypothetical protein	53	53	1	1	70032	654	846	816.17
group_58508		hypothetical protein	53	53	1	1	70022	672	690	681.057
group_58500	gatC	Glutamyl-tRNA(Gln) amidotransferase subunit C	53	53	1	1	70012	297	297	297
group_58477		hypothetical protein	53	53	1	1	69982	1215	1356	1318.02
group_58476		hypothetical protein	53	53	1	1	69981	348	456	353.604
rapA_3~~~rapA_6~~~rapA_1~~~rapA_2~~~rapA_5~~~rapA_4	rapA_3;rapA_6;rapA_1;rapA_2;rapA_5;rapA_4	RNA polymerase-associated protein RapA	53	53	1	1	69980	2904	3270	3001.7
uvrA_4~~~uvrA_1~~~uvrA_2~~~uvrA_5~~~uvrA_3	uvrA_4;uvrA_1;uvrA_2;uvrA_5;uvrA_3	UvrABC system protein A	53	53	1	1	69934	3024	3117	3062.83
group_58313		hypothetical protein	53	53	1	1	69771	459	480	459.396
group_58310		hypothetical protein	53	53	1	1	69768	441	468	444.736
degU_4~~~lnrK_4~~~degU_2~~~lnrK_2~~~narL_1~~~degU_3~~~degU_10~~~narL_2~~~narL_3	degU_4;;lnrK_4;degU_2;lnrK_2;narL_1;degU_3;degU_10;narL_2;narL_3	Transcriptional regulatory protein DegU;Putative transcriptional regulator;Transcriptional regulatory protein LnrK;hypothetical protein;putative transcriptional regulatory protein NarL	53	53	1	1	69767	774	978	826.302
group_58300		hypothetical protein	53	53	1	1	69757	594	597	596.717
add~~~add_2~~~add_1	add;add_2;add_1	Adenosine deaminase	53	53	1	1	69422	1155	1188	1155.62
group_57828		hypothetical protein	53	53	1	1	69188	270	273	270.453
tagU_4~~~tagU_5~~~tagU_3~~~tagU_2~~~tagU_7	tagU_4;tagU_5;tagU_3;tagU_2;tagU_7	Polyisoprenyl-teichoic acid--peptidoglycan teichoic acid transferase TagU	53	53	1	1	68987	1536	1818	1684.25
tagU_5~~~tagU_6~~~tagU_4~~~tagU_1~~~tagU_2~~~tagU_8~~~tagU_3	tagU_5;tagU_6;tagU_4;tagU_1;tagU_2;tagU_8;tagU_3	Polyisoprenyl-teichoic acid--peptidoglycan teichoic acid transferase TagU	53	53	1	1	68986	1341	1608	1421.32
aroH_2~~~aroH_3~~~aroH_1	aroH_2;aroH_3;aroH_1	Chorismate mutase AroH	53	53	1	1	68937	363	363	363
group_57537		hypothetical protein	53	53	1	1	68837	1134	1140	1136.77
group_57536		hypothetical protein	53	53	1	1	68836	183	228	185.547
group_57287		Trypsin	53	53	1	1	68545	831	834	831.17
group_56557		hypothetical protein	53	53	1	1	67668	492	504	500.377
proA~~~proA_2	proA;proA_2	Gamma-glutamyl phosphate reductase	53	53	1	1	67667	1284	1368	1295.09
fucA~~~drdA	fucA;drdA	L-fuculose phosphate aldolase;5-deoxy-D-ribulose 1-phosphate aldolase	53	53	1	1	67654	651	825	680.094
group_56542		hypothetical protein;Putative transport protein	53	53	1	1	67645	1170	1314	1248.85
group_56444		hypothetical protein	53	53	1	1	67520	606	1158	1117.7
group_56443		hypothetical protein	53	53	1	1	67519	579	645	583.868
group_56435		hypothetical protein	53	53	1	1	67507	345	381	363
gatA~~~gatA_2~~~gatA_4	gatA;gatA_2;gatA_4	Glutamyl-tRNA(Gln) amidotransferase subunit A	53	53	1	1	67499	1503	1509	1503.45
petC_2~~~petC~~~petC_3~~~petC_1	petC_2;petC;petC_3;petC_1	Cytochrome b6-f complex iron-sulfur subunit	53	53	1	1	67369	429	429	429
group_56314		hypothetical protein	53	53	1	1	67354	243	243	243
group_56313		hypothetical protein	53	53	1	1	67353	180	255	181.415
group_55967		hypothetical protein	53	53	1	1	66946	450	450	450
group_55960		hypothetical protein	53	53	1	1	66938	495	498	497.66
tam_3~~~tam_4~~~tam_1~~~tam_5~~~tam_2~~~tam_7~~~tam_6~~~tam_8	tam_3;tam_4;tam_1;tam_5;tam_2;tam_7;tam_6;tam_8	putative trans-aconitate 2-methyltransferase;Trans-aconitate 2-methyltransferase	53	53	1	1	66937	174	813	788.66
rsbV_1~~~rsbV_2~~~rsbV_3	rsbV_1;rsbV_2;;rsbV_3	Anti-sigma-B factor antagonist;hypothetical protein	53	53	1	1	66815	363	456	412.755
group_55801	deoC	Deoxyribose-phosphate aldolase	53	53	1	1	66755	948	1038	953.321
rpiB~~~lacB	rpiB;lacB	Ribose-5-phosphate isomerase B;Galactose-6-phosphate isomerase subunit LacB	53	53	1	1	66684	489	675	503.377
group_55342		hypothetical protein	53	53	1	1	66195	204	264	208.245
group_55220		hypothetical protein	53	53	1	1	66045	525	534	533.83
group_55219		hypothetical protein	53	53	1	1	66044	498	552	537
group_54743		hypothetical protein	53	53	1	1	65484	1059	1098	1068.57
group_54357		hypothetical protein	53	53	1	1	65029	234	234	234
group_54330		hypothetical protein	53	53	1	1	64996	585	624	595.868
group_54305		hypothetical protein	53	53	1	1	64968	798	915	892.925
group_54189		hypothetical protein	53	53	1	1	64820	306	306	306
group_54185		hypothetical protein	53	53	1	1	64816	1257	1347	1315.19
nhaK~~~nhaK_1~~~nhaK_2	nhaK;nhaK_1;nhaK_2	Sodium potassium lithium and rubidium/H(+) antiporter	53	53	1	1	64774	1296	1578	1567.36
group_54114		hypothetical protein	53	53	1	1	64736	750	753	750.057
group_54107		hypothetical protein	53	53	1	1	64727	738	960	840.057
group_54103	gatB	Aspartyl/glutamyl-tRNA(Asn/Gln) amidotransferase subunit B	53	53	1	1	64723	1503	1512	1508.83
group_54032		hypothetical protein	53	54	1.01887	1	64640	114	1059	1028.72
group_53954		hypothetical protein	53	54	1.01887	1	64544	126	822	712.667
ydfJ_2~~~ydfJ_3~~~ydfJ_1~~~ydfJ_4	ydfJ_2;ydfJ_3;ydfJ_1;ydfJ_4	Membrane protein YdfJ	53	53	1	1	64451	2214	2262	2228.43
drrA_10~~~drrA_8~~~drrA_2~~~drrA_6~~~drrA_9~~~btuD_39~~~drrA_13~~~btuD_21~~~drrA_7	drrA_10;drrA_8;drrA_2;drrA_6;drrA_9;btuD_39;drrA_13;btuD_21;drrA_7	Daunorubicin/doxorubicin resistance ATP-binding protein DrrA;Vitamin B12 import ATP-binding protein BtuD	53	53	1	1	64441	513	1119	1001.09
tap_1~~~tap_2~~~tap~~~tap_3~~~tap_4~~~tap_5	tap_1;tap_2;tap;tap_3;tap_4;tap_5	Tripeptidyl aminopeptidase	53	53	1	1	64340	1575	1602	1590.57
group_53741		hypothetical protein	53	53	1	1	64268	786	906	853.981
group_53625		Putative glyoxylase CFP32	53	53	1	1	64132	720	792	776.208
algC~~~algC_2	algC;algC_2	Phosphomannomutase/phosphoglucomutase	53	53	1	1	64097	1362	1563	1381.75
group_53447		hypothetical protein	53	53	1	1	63930	801	834	801.623
rhlE_2~~~srmB_1~~~srmB_2~~~rhlE_1~~~srmB_3	rhlE_2;srmB_1;srmB_2;rhlE_1;srmB_3	ATP-dependent RNA helicase RhlE;ATP-dependent RNA helicase SrmB	53	53	1	1	63854	4665	4806	4691.66
group_53371		putative protein/MSMEI_2713	53	53	1	1	63827	729	735	734.887
group_53338		hypothetical protein	53	53	1	1	63788	750	936	801.679
nei1_1~~~nei1_2	nei1_1;nei1_2	Endonuclease 8 1	53	53	1	1	63712	810	903	823.189
group_53266		hypothetical protein	53	53	1	1	63702	1230	1278	1263.51
aldA~~~aldA_1	aldA;aldA_1	Putative aldehyde dehydrogenase AldA	53	53	1	1	63679	1437	1464	1441.64
nei1_2~~~nei1_1	nei1_2;nei1_1	Endonuclease 8 1	53	53	1	1	63572	822	921	831.679
kstR2_4~~~kstR2_6~~~kstR2_3~~~kstR2_1~~~kstR2_5	kstR2_4;kstR2_6;;kstR2_3;kstR2_1;kstR2_5	HTH-type transcriptional repressor KstR2;hypothetical protein	53	53	1	1	63493	612	741	616.528
group_53040		hypothetical protein	53	53	1	1	63436	1164	1164	1164
tgnC~~~tgnC_1~~~tgnC_2~~~betB_1	tgnC;tgnC_1;tgnC_2;betB_1	(Z)-2-((N-methylformamido)methylene)-5-hydroxybutyrolactone dehydrogenase;NAD/NADP-dependent betaine aldehyde dehydrogenase	53	53	1	1	63398	891	948	919.019
ogt_2~~~ogt_1~~~ogt_6~~~ogt_3	ogt_2;ogt_1;ogt_6;ogt_3	Methylated-DNA--protein-cysteine methyltransferase	53	53	1	1	63317	507	567	514.925
gyrB~~~gyrB_1~~~gyrB_2	gyrB;gyrB_1;gyrB_2	DNA gyrase subunit B	53	53	1	1	62942	2121	2127	2121.11
hemY~~~hemY_2	hemY;hemY_2	Protoporphyrinogen oxidase	53	53	1	1	62844	1476	1563	1500.85
group_52219		hypothetical protein	53	53	1	1	62503	549	624	582.113
ddpA_1~~~dppE~~~ddpA_4~~~ddpA_3~~~dppE_2~~~ddpA_2~~~nikA	ddpA_1;dppE;;ddpA_4;ddpA_3;dppE_2;ddpA_2;nikA	putative DD-dipeptide-binding periplasmic protein DdpA;Dipeptide-binding protein DppE;hypothetical protein;Nickel-binding protein NikA	53	53	1	1	62468	1515	1533	1522.75
group_52008		hypothetical protein	53	53	1	1	62247	549	645	569.717
group_51832		hypothetical protein	53	53	1	1	62039	627	714	641.264
group_51783		hypothetical protein	53	53	1	1	61980	573	654	604.868
group_51671		hypothetical protein	53	53	1	1	61850	1302	1344	1314
group_49732		hypothetical protein	53	53	1	1	59461	444	477	467.83
group_49545		hypothetical protein	53	53	1	1	59217	198	222	201.17
htpX_2~~~htpX_3~~~htpX_1	htpX_2;htpX_3;htpX_1	Protease HtpX	53	53	1	1	59190	1113	1161	1142.32
group_49487		hypothetical protein	53	53	1	1	59143	858	861	858.226
mctC_1~~~mctC_2~~~mctC_3	mctC_1;mctC_2;mctC_3	Monocarboxylic acid transporter	53	53	1	1	59080	1593	1593	1593
trpC_2~~~trpC~~~trpC_1	trpC_2;trpC;trpC_1	Indole-3-glycerol phosphate synthase	53	53	1	1	58948	810	810	810
group_49137		hypothetical protein	53	53	1	1	58720	153	162	153.679
group_48905		hypothetical protein	53	53	1	1	58438	360	753	497.943
group_48730		hypothetical protein	53	56	1.0566	1	58232	240	2433	2222.25
group_48491		hypothetical protein	53	53	1	1	57937	633	633	633
group_48490		hypothetical protein	53	53	1	1	57936	249	390	253.642
group_48320		putative RNA pseudouridine synthase	53	53	1	1	57728	942	942	942
group_48318		hypothetical protein	53	53	1	1	57726	1347	1386	1376.83
group_48263		hypothetical protein	53	53	1	1	57659	162	165	164.377
degA_7~~~degA_6~~~purR_3~~~degA_1~~~degA_4~~~degA_5~~~degA_8~~~degA_2	degA_7;degA_6;purR_3;degA_1;degA_4;degA_5;degA_8;degA_2	HTH-type transcriptional regulator DegA;HTH-type transcriptional repressor PurR	53	53	1	1	57503	987	1302	1024.7
cugP_1~~~cugP_2~~~cugP_3~~~cugP_4	cugP_1;cugP_2;cugP_3;cugP_4	UTP--glucose-1-phosphate uridylyltransferase	53	53	1	1	57492	1092	1092	1092
group_47958	hisI	Phosphoribosyl-AMP cyclohydrolase	53	53	1	1	57286	378	450	394.755
group_47957		hypothetical protein	53	53	1	1	57285	534	675	654.453
lspA~~~lspA_2~~~lspA_1	lspA;lspA_2;lspA_1	Lipoprotein signal peptidase	53	53	1	1	57029	591	693	661.528
group_47728		hypothetical protein	53	53	1	1	57028	1047	1053	1050
group_47655		hypothetical protein	53	53	1	1	56945	705	786	733.755
group_47654	nadD	putative nicotinate-nucleotide adenylyltransferase	53	53	1	1	56944	618	618	618
group_47566		hypothetical protein	53	53	1	1	56831	906	939	915.623
citA_2~~~citA_3~~~citZ	;citA_2;citA_3;citZ	hypothetical protein;Citrate synthase 1;Citrate synthase 2	53	53	1	1	56774	1272	1479	1322.26
draG~~~draG_2	;draG;draG_2	hypothetical protein;ADP-ribosyl-[dinitrogen reductase] glycohydrolase	53	53	1	1	56272	1017	1026	1021.92
group_46999	dksA	RNA polymerase-binding transcription factor DksA	53	53	1	1	56155	720	1008	853.132
mtcA1~~~mtcA1_2	mtcA1;;mtcA1_2	Beta-carbonic anhydrase 1;hypothetical protein	53	53	1	1	56154	543	654	576.566
leuS	leuS	Leucine--tRNA ligase	53	53	1	1	56046	2868	2874	2873.09
group_46914		hypothetical protein	53	53	1	1	56045	1740	1851	1778.43
yciC_3~~~yciC_1~~~yciC~~~yciC_2~~~yjiA	yciC_3;yciC_1;yciC;yciC_2;yjiA;	Putative metal chaperone YciC;P-loop guanosine triphosphatase YjiA;hypothetical protein	53	53	1	1	55886	969	1176	1109.89
group_46777	mro_1;mro_2	Aldose 1-epimerase	53	53	1	1	55879	999	1008	999.34
citA_2~~~citA_1~~~citA_3	citA_2;citA_1;citA_3;	Citrate synthase 1;hypothetical protein	53	54	1.01887	1	55799	255	1254	1141.83
fbiB_1~~~fbiB~~~fbiB_2	fbiB_1;fbiB;fbiB_2	Bifunctional F420 biosynthesis protein FbiB	53	53	1	1	55781	1038	1389	1312.98
group_46602		hypothetical protein	53	53	1	1	55675	2625	2637	2630.72
group_46418		hypothetical protein	53	53	1	1	55459	765	765	765
group_46200		hypothetical protein	53	53	1	1	55202	735	813	736.868
group_46091	ileS	Isoleucine--tRNA ligase	53	53	1	1	55075	3144	3183	3154.25
rsmH	rsmH	Ribosomal RNA small subunit methyltransferase H	53	53	1	1	55074	939	966	964.981
group_45984	rsfS	Ribosomal silencing factor RsfS	53	53	1	1	54940	432	573	447.226
group_45912		hypothetical protein	53	53	1	1	54851	549	651	589.472
gyrA_1~~~gyrA_2	gyrA_1;gyrA_2	DNA gyrase subunit A	53	53	1	1	54730	2451	2457	2451.11
fbiA	fbiA	Phosphoenolpyruvate transferase	53	53	1	1	54594	957	957	957
rcsC_3~~~rcsC_4~~~rcsC_1~~~rcsC_2	rcsC_3;rcsC_4;rcsC_1;rcsC_2	Sensor histidine kinase RcsC	53	53	1	1	54441	3642	5565	5504.72
group_45547		putative protein;hypothetical protein	53	53	1	1	54436	1785	1791	1787.72
ybaK	ybaK	Cys-tRNA(Pro)/Cys-tRNA(Cys) deacylase YbaK	53	53	1	1	54336	504	546	505.811
group_45366		hypothetical protein	53	53	1	1	54215	687	906	797.604
nadR	;nadR	hypothetical protein;Bifunctional NAD biosynthesis protein NadR;Trifunctional NAD biosynthesis/regulator protein NadR	53	53	1	1	53850	519	1080	1058.83
group_44892		hypothetical protein	53	53	1	1	53670	1140	1218	1155.91
gpgP	gpgP;	Glucosyl-3-phosphoglycerate phosphatase;hypothetical protein	53	53	1	1	53519	294	477	365.547
fadJ_3~~~fadJ_1~~~fadJ_2~~~fadJ_4	fadJ_3;fadJ_1;fadJ_2;fadJ_4	Fatty acid oxidation complex subunit alpha	53	53	1	1	53406	1782	1782	1782
tdk~~~tdk_2	tdk;tdk_2	Thymidine kinase	53	53	1	1	53278	651	651	651
group_44570		putative zinc protease	53	53	1	1	53277	1365	1422	1381.25
group_44499		hypothetical protein	53	57	1.07547	1	53197	147	969	850.684
group_44431		hypothetical protein	53	53	1	1	53118	348	360	359.774
group_44430		hypothetical protein	53	53	1	1	53117	489	537	497.774
cheB_2~~~cheB_3~~~cheB_4~~~cheB_1	cheB_2;cheB_3;cheB_4;cheB_1	Protein-glutamate methylesterase/protein-glutamine glutaminase	53	53	1	1	52925	678	684	678.113
group_44205		hypothetical protein	53	53	1	1	52856	2388	2400	2397.23
group_44204		hypothetical protein	53	53	1	1	52855	972	996	975.17
lon_1~~~lon_2	lon_1;lon_2	Lon protease	53	53	1	1	52819	753	774	753.396
menH_5~~~menH_3~~~menH_4~~~menH_6~~~menH_2~~~menH_7~~~menH_1	menH_5;menH_3;menH_4;menH_6;menH_2;menH_7;menH_1	2-succinyl-6-hydroxy-24-cyclohexadiene-1-carboxylate synthase	53	53	1	1	52773	846	858	846.509
group_44036		hypothetical protein	53	53	1	1	52647	1638	1677	1653.28
group_43715		hypothetical protein	53	53	1	1	52286	1929	2025	1968.06
group_43590		hypothetical protein	53	53	1	1	52136	753	837	808.472
pbpB	pbpB	Penicillin-binding protein PbpB	53	53	1	1	52023	1773	2001	1890.91
group_43495		hypothetical protein	53	53	1	1	52022	285	285	285
group_43351		hypothetical protein	53	53	1	1	51852	234	234	234
group_43231		hypothetical protein	53	53	1	1	51708	819	918	835.302
group_43075		hypothetical protein	53	53	1	1	51528	1188	1191	1189.08
group_43074		putative zinc protease;hypothetical protein	53	53	1	1	51527	1371	1383	1382.77
group_42890		hypothetical protein	53	53	1	1	51308	1512	1563	1531.36
group_42889	whiB_1;whiB_5	Transcriptional regulator WhiB	53	53	1	1	51307	264	264	264
group_42696		hypothetical protein	53	53	1	1	51081	2802	2931	2849.89
group_42568		hypothetical protein	53	53	1	1	50932	1038	1041	1038.06
group_42107		hypothetical protein	53	53	1	1	50389	687	687	687
hemH	hemH	Ferrochelatase	53	53	1	1	50270	1128	1173	1129.47
group_41950		hypothetical protein;putative RNA pseudouridine synthase	53	53	1	1	50201	681	1302	1201.08
ccrA2~~~ccrA2_1~~~ccrA2_2~~~ccr_3	ccrA2;ccrA2_1;ccrA2_2;ccr_3	Crotonyl-CoA reductase	53	53	1	1	50073	129	1398	1311.91
sepF_1~~~sepF_2	sepF_1;sepF_2	Cell division protein SepF	53	53	1	1	49902	612	654	618.566
murE_2~~~murE_1~~~murE	murE_2;murE_1;murE	UDP-N-acetylmuramoyl-L-alanyl-D-glutamate--26-diaminopimelate ligase	53	53	1	1	49901	1572	1719	1692.4
group_41646		hypothetical protein	53	53	1	1	49854	975	1050	1007.32
group_41187		hypothetical protein	53	53	1	1	49319	597	603	597.906
group_41186		hypothetical protein;Glycyl-glycine endopeptidase ALE-1	53	53	1	1	49318	807	855	833.434
group_40958		hypothetical protein	53	53	1	1	49051	3822	4119	3961.75
group_40940		hypothetical protein	53	53	1	1	49030	765	774	767.038
mtgA~~~mtgA_2~~~mtgA_3~~~mtgA_1~~~mrcA	mtgA;mtgA_2;mtgA_3;mtgA_1;mrcA	Biosynthetic peptidoglycan transglycosylase;Penicillin-binding protein 1A	53	53	1	1	48744	2235	2259	2245.58
group_40695		hypothetical protein	53	53	1	1	48743	192	195	194.943
group_40694	;rodZ	hypothetical protein;Cytoskeleton protein RodZ	53	53	1	1	48742	801	801	801
group_40533		hypothetical protein	53	53	1	1	48545	1599	1608	1601.77
deaD_2~~~deaD_4~~~deaD_1~~~deaD_3	;deaD_2;deaD_4;deaD_1;deaD_3	hypothetical protein;ATP-dependent RNA helicase DeaD	53	59	1.11321	1	48036	234	1692	1394.95
scoF_3~~~scoF_2	scoF_3;scoF_2	Cold shock protein ScoF	53	53	1	1	48035	186	204	203.654
group_39916		hypothetical protein	53	53	1	1	47837	975	987	979.868
valS	valS	Valine--tRNA ligase	53	53	1	1	47681	2622	2715	2638.53
ftsW_1~~~ftsW_2	ftsW_1;ftsW_2	putative peptidoglycan glycosyltransferase FtsW	53	53	1	1	47680	1191	1194	1191.06
suhB_2~~~suhB~~~suhB_3~~~suhB_4~~~suhB_1	suhB_2;suhB;suhB_3;suhB_4;suhB_1	Inositol-1-monophosphatase	53	53	1	1	47666	801	828	820.472
ecm_1~~~ecm_2~~~ecm	ecm_1;ecm_2;ecm	Ethylmalonyl-CoA mutase	53	53	1	1	47440	2013	2022	2015.38
group_39418		hypothetical protein	53	53	1	1	47255	1149	1182	1159.81
group_39377		Pyridoxal phosphate homeostasis protein	53	53	1	1	47203	720	729	721.189
murF~~~murF_3~~~murF_2	murF;murF_3;murF_2	UDP-N-acetylmuramoyl-tripeptide--D-alanyl-D-alanine ligase	53	53	1	1	47202	1404	1422	1407.11
group_39348		hypothetical protein	53	53	1	1	47157	1026	1101	1040.94
udk_1~~~udk_2~~~udk	udk_1;udk_2;;udk	Uridine kinase;hypothetical protein	53	53	1	1	46952	669	741	695.264
group_38624		hypothetical protein	53	53	1	1	46290	1194	1215	1199.43
group_38565		hypothetical protein	53	53	1	1	46221	399	489	456
dut	dut	Deoxyuridine 5'-triphosphate nucleotidohydrolase	53	53	1	1	45998	468	534	519
group_38253		hypothetical protein	53	53	1	1	45859	369	390	369.396
group_38067	rimO	Ribosomal protein S12 methylthiotransferase RimO	53	53	1	1	45636	1479	1482	1479.06
ftpA~~~dps~~~dps_1	ftpA;dps;dps_1	Fine tangled pili major subunit;DNA protection during starvation protein	53	53	1	1	45635	471	474	471.566
sodF1	sodF1	Superoxide dismutase [Fe-Zn] 1	53	53	1	1	45383	642	642	642
hisD	hisD	Histidinol dehydrogenase	53	53	1	1	45375	1323	1416	1328.77
hisF	hisF	Imidazole glycerol phosphate synthase subunit HisF	53	53	1	1	45073	756	756	756
ilvH	ilvH	Acetolactate synthase small subunit	53	53	1	1	44907	528	528	528
group_37042	ppc	Phosphoenolpyruvate carboxylase	53	53	1	1	44443	2730	2730	2730
group_36922		hypothetical protein	53	53	1	1	44302	741	873	841.925
group_36863	folC	Dihydrofolate synthase/folylpolyglutamate synthase	53	53	1	1	44226	1524	1554	1527.57
mrdA_2~~~mrdA_4~~~mrdA_1	mrdA_2;mrdA_4;mrdA_1	Peptidoglycan DD-transpeptidase MrdA	53	53	1	1	44225	2163	2223	2166.96
group_36554	mcl1	L-malyl-CoA/beta-methylmalyl-CoA lyase	53	53	1	1	43859	966	1029	999.226
group_36378		hypothetical protein	53	53	1	1	43652	177	195	194.66
group_36327		Polyphenol oxidase	53	53	1	1	43593	669	762	694.585
mraY	mraY	Phospho-N-acetylmuramoyl-pentapeptide-transferase	53	53	1	1	43592	1071	1071	1071
group_36264		hypothetical protein	53	53	1	1	43518	1362	1365	1364.43
group_36041		hypothetical protein	53	53	1	1	43254	138	138	138
ptsH~~~ptsH_2	ptsH;ptsH_2	Phosphocarrier protein HPr	53	53	1	1	42532	282	282	282
group_35264		hypothetical protein	53	53	1	1	42336	408	579	443.943
obg	obg	GTPase Obg	53	53	1	1	42099	1437	1440	1439.94
group_35027		hypothetical protein	53	53	1	1	42052	174	177	174.566
group_35026		hypothetical protein	53	53	1	1	42051	543	585	581.038
coaE~~~coaE_2	coaE;coaE_2	Dephospho-CoA kinase	53	53	1	1	41853	570	627	600.962
group_34584		hypothetical protein	53	53	1	1	41530	384	387	385.868
group_34583	pgsA	CDP-diacylglycerol--glycerol-3-phosphate 3-phosphatidyltransferase	53	53	1	1	41529	717	951	807.679
group_34436		Formate dehydrogenase mitochondrial	53	53	1	1	41368	948	963	962.717
hisC_1~~~hisC_2~~~hisC_3	hisC_1;hisC_2;hisC_3	Histidinol-phosphate aminotransferase	53	53	1	1	41194	1119	1263	1141.87
fadJ_3~~~fadJ_4~~~fadJ_1~~~fadJ_2	fadJ_3;fadJ_4;fadJ_1;fadJ_2	Fatty acid oxidation complex subunit alpha	53	53	1	1	40962	2130	2139	2133.79
npr~~~noxE	npr;noxE	NADH peroxidase;NADH oxidase	53	53	1	1	40960	1383	1584	1405.81
group_33950		hypothetical protein	53	53	1	1	40785	396	408	398.491
group_33918		hypothetical protein	53	53	1	1	40748	693	756	694.811
group_33490		hypothetical protein	53	53	1	1	40243	897	924	917.491
group_33133		hypothetical protein	53	53	1	1	39818	264	1242	1190.38
group_32957		hypothetical protein	53	53	1	1	39611	351	369	357.057
group_32956		hypothetical protein	53	53	1	1	39610	666	666	666
group_32757		hypothetical protein	53	53	1	1	39372	519	789	771.453
mch_2~~~mch	mch_2;mch;	Mesaconyl-CoA hydratase;hypothetical protein	53	53	1	1	39119	504	567	535.868
tig_1~~~tig~~~tig_2	tig_1;tig;tig_2	Trigger factor	53	53	1	1	38817	1386	1425	1396.58
group_32244	ftsZ	Cell division protein FtsZ	53	53	1	1	38752	1212	1224	1219.02
murD	murD;	UDP-N-acetylmuramoylalanine--D-glutamate ligase;hypothetical protein	53	53	1	1	38751	1077	1443	1429.87
group_32172		hypothetical protein	53	53	1	1	38666	243	243	243
group_31867		hypothetical protein	53	53	1	1	38300	966	1008	996.736
rpmA	rpmA	50S ribosomal protein L27	53	53	1	1	36552	258	258	258
group_30329	tcrA_2	Transcriptional regulatory protein TcrA	53	53	1	1	36480	654	654	654
[truncated: 117,741 more rows]

## Sheet: Table S4
Supplementary Table S4. Biosynthetic gene clusters (BGCs) of the 132Streptomyces genomes estimated using antiSMASH. Isolates were randomly chosen from a culture collection of Streptomyces from healthy bats (i.e., free of white-nose syndrome) sampled in 2013–2016
Genome	2dos	acyl_amino_acids	aminocoumarin	aminopolycarboxylic-acid	amglyccycl	arylpolyene	betalactone	blactam	bottromycin	butyrolactone	CDPS	crocagin	cyanobactin	cyclic-lactone-autoinducer	ectoine	epipeptide	fatty_acid	furan	fungal-RiPP	fungal-RiPP-like	glycocin	guanidinotides	halogenated	hglE-KS	hserlactone	indole	LAP	ladderane	lanthipeptide-class-i	lanthipeptide-class-ii	lanthipeptide-class-iii	lanthipeptide-class-iv	lanthipeptide-class-v	lassopeptide	linaridin	lipolanthine	melanin	methanobactin	microviridin	mycosporine-like	NAGGN	NAPAA	siderophore	NRPS	NRPS-like	NRP-metallophore	nucleoside	oligosaccharide	opine-like-metallophore
A0025	0	0	0	0	0	0	1	0	0	4	1	0	0	0	1	0	0	0	0	0	0	0	0	0	0	1	1	1	0	1	1	0	2	0	0	0	4	0	0	0	0	2	2	4	4	0	0	0	0
A0035	0	0	0	0	1	0	1	0	0	3	1	0	0	0	1	0	0	0	0	0	0	0	0	1	0	1	0	0	1	0	2	1	0	0	0	0	2	0	0	0	0	1	5	4	3	0	0	0	0
A0071	0	0	0	0	0	0	0	0	0	1	0	0	0	0	1	0	0	0	0	0	0	0	0	1	0	0	2	0	0	0	1	0	1	0	1	0	1	0	0	0	0	0	3	4	2	0	0	0	0
A0140	0	0	0	0	0	0	1	0	0	4	0	0	0	0	1	0	0	0	0	0	0	0	0	0	0	1	2	0	1	0	0	0	0	0	0	0	0	0	0	0	0	0	1	6	4	0	0	1	0
A0141	0	0	0	0	0	1	1	0	0	4	0	0	0	0	1	0	0	0	0	0	0	0	0	0	0	1	2	0	1	0	0	0	0	0	0	0	0	0	0	0	0	0	1	7	9	0	0	1	0
A0201	0	0	0	0	0	0	1	0	0	3	2	0	0	0	1	0	0	0	0	0	0	0	0	0	0	0	0	0	0	0	0	0	0	0	0	0	4	0	0	0	0	1	2	4	1	0	0	0	0
A0202	0	0	0	0	0	0	0	0	0	3	2	0	0	0	1	0	0	0	0	0	0	0	0	1	0	0	1	0	2	0	2	1	0	1	0	0	2	0	0	0	0	1	2	5	1	0	1	0	0
A0376	0	0	0	0	0	1	0	0	0	4	0	0	0	0	1	0	0	0	0	0	0	0	0	1	0	0	0	0	0	0	0	0	0	0	0	0	0	0	0	0	0	0	1	6	3	0	0	0	0
A0413	0	0	0	0	0	1	0	0	0	2	0	0	0	0	2	0	0	0	0	0	0	0	0	0	0	0	1	1	0	1	2	0	0	0	0	0	2	0	0	0	0	0	2	8	3	0	0	1	0
A0414	0	0	0	0	0	0	0	0	0	2	0	0	0	0	1	0	0	0	0	0	0	0	0	0	0	0	1	0	0	0	0	1	0	0	0	0	0	0	0	0	0	1	1	8	3	0	1	0	0
A0416	0	0	0	0	0	0	0	0	0	2	1	0	0	0	1	0	0	0	0	0	0	0	0	1	0	0	0	0	0	0	0	1	0	0	0	0	0	0	0	0	0	1	1	8	3	0	0	0	0
A0427	0	0	0	0	0	0	2	0	0	2	0	0	0	0	1	0	0	0	0	0	0	0	0	0	0	0	1	0	2	0	0	0	0	0	0	0	1	0	0	0	0	1	2	2	0	0	0	2	0
A0466	0	0	0	0	0	0	0	0	0	3	0	0	0	0	1	0	0	0	0	0	0	0	0	0	0	0	0	0	0	0	0	0	0	0	0	0	0	0	0	0	0	0	1	6	0	0	0	0	0
A0496	0	0	0	0	0	1	1	0	0	2	0	0	0	0	2	0	0	1	0	0	0	0	0	0	0	0	0	1	1	0	1	0	0	0	0	0	1	0	0	0	0	0	3	5	1	0	0	0	0
A0515	0	0	0	0	0	1	1	0	0	3	2	0	0	0	1	0	0	0	0	0	0	0	0	2	0	0	0	0	1	0	1	0	0	2	0	0	3	0	0	0	0	3	2	4	4	0	1	0	0
A0579	0	0	0	0	0	0	2	0	0	2	0	0	0	0	1	0	0	0	0	0	0	0	0	1	0	0	1	0	2	0	0	1	0	0	0	0	0	0	0	0	0	0	1	7	3	0	0	2	0
A0592	0	0	0	0	0	0	0	0	0	1	1	0	0	0	0	0	0	0	0	0	0	0	0	1	0	0	1	1	1	0	1	0	0	0	0	0	1	0	0	0	0	1	3	9	5	0	0	1	0
A0606	0	0	0	0	0	2	0	0	0	2	2	0	0	0	0	0	0	0	0	0	0	0	0	1	0	0	1	0	2	0	3	0	0	0	0	0	2	0	0	0	0	1	2	5	3	0	0	0	0
A0642	0	0	0	0	0	0	0	0	0	3	0	0	0	0	1	0	0	0	0	0	0	0	0	0	0	0	0	0	0	0	0	0	0	0	0	0	0	0	0	0	0	0	1	5	0	0	0	0	0
A0651	0	0	0	0	0	0	1	0	0	1	0	0	0	0	1	0	0	1	0	0	0	1	0	0	0	0	1	0	0	1	1	0	0	0	1	0	1	0	0	0	0	0	3	6	2	0	0	0	0
A0655	0	0	0	0	0	0	0	0	0	3	0	0	0	0	1	0	0	0	0	0	0	0	0	0	0	0	0	0	0	0	0	0	0	0	0	0	0	0	0	0	0	0	1	5	0	0	0	0	0
A0691	0	0	0	0	0	0	0	0	0	3	0	0	0	0	1	0	0	0	0	0	0	0	0	0	0	0	0	0	0	0	0	0	0	0	0	0	0	0	0	0	0	0	1	5	0	0	0	0	0
A0763	0	0	0	0	0	1	4	0	0	2	2	0	0	0	1	0	0	1	0	0	0	0	0	0	0	0	1	1	0	0	1	0	0	0	1	0	1	0	0	0	0	0	3	10	2	0	0	0	0
A0767	0	0	0	0	0	0	0	0	0	2	0	0	0	0	1	0	0	0	0	0	0	0	0	0	0	0	0	0	0	0	0	0	0	0	0	0	0	0	0	0	0	0	1	7	0	0	0	0	0
A0768	0	0	0	0	0	0	0	0	0	3	0	0	0	0	2	0	0	0	0	0	0	0	0	2	0	0	0	0	1	0	0	0	0	0	0	0	0	0	0	0	0	0	1	6	0	0	0	1	0
A0814	0	0	0	0	0	0	0	0	0	4	1	0	0	0	0	0	0	0	0	0	0	0	0	1	0	0	1	0	1	0	0	0	0	0	0	0	2	0	0	0	0	1	4	3	4	0	1	0	0
A0958	0	0	0	0	0	1	1	0	0	2	0	0	0	0	1	0	0	0	0	0	0	0	0	1	0	0	0	0	0	0	0	1	0	0	0	0	0	0	0	0	0	0	1	3	1	0	0	0	0
A0959	0	0	0	0	0	0	3	0	0	2	0	0	0	0	1	0	0	0	0	0	0	0	0	1	0	0	1	0	0	0	0	1	0	0	0	0	0	0	0	0	0	0	1	7	3	0	0	2	0
A1013	0	0	0	0	0	0	0	0	0	2	0	0	0	0	1	0	0	0	0	0	0	0	0	0	0	0	0	0	1	0	0	0	0	0	0	0	0	0	0	0	0	1	1	7	2	0	0	0	0
A1032	0	0	0	0	0	1	0	0	0	4	0	0	0	0	1	0	0	0	0	0	0	0	0	1	0	0	0	0	0	0	0	0	0	0	0	0	0	0	0	0	0	0	1	6	2	0	0	0	0
A1058	0	0	0	0	0	0	2	0	0	2	0	0	0	0	1	0	0	1	0	0	0	0	0	1	0	0	0	0	1	0	0	0	0	0	0	0	0	0	0	0	0	1	1	4	2	0	0	1	0
A1071	0	0	0	0	0	0	0	0	0	2	0	0	0	0	1	0	0	0	0	0	0	0	0	0	0	0	1	0	1	0	0	0	0	0	0	0	0	0	0	0	0	1	1	10	1	0	0	0	0
A1136	0	0	0	0	1	0	0	0	0	1	1	0	0	0	0	0	0	0	0	0	0	1	0	0	0	0	1	0	0	0	1	0	0	0	0	0	3	0	0	0	0	0	3	6	3	0	0	0	0
A1143	0	0	0	0	0	0	0	0	0	3	0	0	0	0	1	0	0	0	0	0	0	0	0	0	0	0	1	0	1	0	0	0	0	0	0	0	0	0	0	0	0	1	1	8	3	0	0	0	0
A1149	0	0	0	0	0	3	1	0	0	3	1	0	0	0	1	0	0	0	0	0	0	0	0	0	0	0	0	2	1	0	1	0	0	0	0	0	1	0	0	0	0	1	3	3	2	0	0	0	0
A1186	0	0	0	0	0	1	1	0	0	1	0	0	0	0	1	0	0	0	0	0	0	0	0	0	0	0	1	1	1	0	0	0	0	0	0	0	1	0	0	0	0	0	2	4	3	0	0	0	0
A1226	0	0	0	0	0	1	1	0	0	2	0	0	0	0	2	0	0	1	0	0	0	0	0	0	0	0	0	1	1	0	1	0	0	0	0	0	1	0	0	0	0	0	3	5	1	0	0	0	0
A1277	0	0	0	0	0	0	3	0	0	2	0	0	0	0	1	0	0	0	0	0	0	0	0	1	0	0	1	0	1	0	0	1	0	0	0	0	0	0	0	0	0	0	1	7	3	0	0	2	0
A1280	0	0	0	0	0	0	1	0	1	0	1	0	0	0	1	0	0	0	0	0	0	0	0	0	0	0	0	0	1	0	1	0	0	1	2	0	1	0	0	0	0	1	4	5	5	0	0	0	0
A1347	0	0	0	0	0	0	0	0	0	4	0	0	0	0	1	0	0	1	0	0	0	0	0	1	0	0	0	0	1	1	0	0	0	1	0	0	0	0	0	0	0	1	1	7	0	0	0	0	0
A1379	0	0	0	0	0	0	0	0	0	3	0	0	0	0	1	0	0	0	0	0	0	0	0	0	0	1	0	0	0	0	0	0	0	0	0	0	0	0	0	0	0	0	1	5	0	0	0	0	0
A1414	0	0	0	0	0	1	1	0	0	3	1	0	0	0	1	0	0	1	0	0	0	1	0	0	0	0	0	1	0	0	1	0	0	1	1	0	1	0	0	0	0	0	3	6	1	0	0	0	0
A1430	0	0	0	0	0	0	0	0	0	3	0	0	0	0	1	0	0	0	0	0	0	0	0	1	0	1	1	1	0	0	0	1	0	0	0	0	0	0	0	0	0	0	1	11	3	0	1	0	0
A1433	0	0	0	0	0	0	0	0	0	3	0	0	0	0	1	0	0	0	0	0	0	0	0	1	0	1	1	1	0	0	0	1	0	0	0	0	0	0	0	0	0	0	1	12	4	0	1	0	0
A1499	0	0	0	0	0	1	1	0	0	3	1	0	0	0	1	0	0	0	0	0	0	0	0	0	0	2	0	1	1	0	0	0	1	1	0	0	1	0	0	0	0	0	1	15	4	0	1	0	0
A1511	0	0	0	0	0	0	2	0	0	3	2	0	0	0	1	0	0	1	0	0	0	0	0	0	0	0	0	0	1	0	1	0	0	0	1	0	1	0	0	0	0	0	3	7	3	0	0	0	0
A1512	0	0	0	0	0	0	2	0	0	3	2	0	0	0	1	0	0	1	0	0	0	0	0	0	0	0	0	0	1	0	1	0	0	0	1	0	1	0	0	0	0	0	3	7	3	0	0	0	0
A1514	0	0	0	0	0	0	1	0	0	3	1	0	0	0	2	0	0	0	0	0	0	0	0	1	0	1	1	1	0	0	1	0	0	1	0	0	1	0	0	0	0	2	2	13	5	0	0	0	0
A1515	0	0	0	0	0	0	1	0	0	3	1	0	0	0	1	0	0	0	0	0	0	0	0	1	0	0	0	0	2	0	0	0	0	0	0	0	0	0	0	0	0	1	2	8	4	0	0	1	0
A1519	0	0	0	0	0	0	0	0	0	2	0	0	0	0	1	0	0	0	0	0	0	0	0	1	0	1	2	1	2	0	0	1	0	1	0	0	0	0	0	0	0	0	1	9	1	0	0	1	0
A1533	0	0	0	0	0	0	0	0	0	2	2	0	0	0	0	0	0	0	0	0	0	0	0	0	0	0	0	0	0	0	0	0	0	0	0	0	2	0	0	0	0	1	3	3	4	0	0	0	0
A1536	0	0	0	0	0	0	0	0	0	2	2	0	0	0	0	0	0	0	0	0	0	0	0	1	0	0	1	0	0	0	0	0	0	0	0	0	2	0	0	0	0	1	3	3	4	0	0	0	0
A1537	0	0	0	0	0	0	0	1	0	3	3	0	0	0	1	0	0	0	0	0	0	0	0	1	0	0	0	0	1	0	1	0	1	0	0	0	2	0	0	0	0	1	2	9	5	0	0	0	0
A1544	0	0	0	0	0	0	0	0	0	3	3	0	0	0	4	0	0	0	0	0	0	0	0	1	0	0	0	0	0	0	1	0	0	1	0	0	2	0	0	0	0	2	4	9	4	0	0	0	0
A1550	0	0	0	0	0	0	0	0	0	2	2	0	0	0	0	0	0	0	0	0	0	0	0	1	0	0	1	0	0	0	0	0	0	0	0	0	2	0	0	0	0	1	3	3	4	0	0	0	0
A1551	0	0	0	0	0	0	0	0	0	2	2	0	0	0	0	0	0	0	0	0	0	0	0	0	0	0	1	0	0	0	0	0	0	0	0	0	2	0	0	0	0	1	3	3	4	0	0	0	0
A1554	0	0	0	0	0	0	0	0	0	3	3	0	0	0	4	0	0	0	0	0	0	0	0	1	0	0	0	0	0	0	1	0	0	1	0	0	1	0	0	0	0	2	4	9	4	0	0	0	0
A1560	0	0	0	0	0	1	0	0	0	4	3	0	0	0	1	0	0	0	0	0	0	0	0	1	0	0	0	0	2	0	1	0	0	1	0	0	2	0	0	0	0	2	2	6	4	0	0	0	0
A1565	0	0	0	0	0	0	0	0	0	3	3	0	0	0	1	0	0	0	0	0	0	0	0	1	0	0	0	0	0	0	2	0	0	1	0	0	2	0	0	0	0	2	2	7	6	0	1	0	0
A1573	0	0	0	0	0	0	1	0	0	3	0	0	0	0	2	0	0	1	0	0	0	0	0	0	0	0	0	0	0	0	1	0	0	0	0	0	1	0	0	0	0	0	3	5	1	0	0	0	0
A1574	0	0	0	0	0	1	0	0	0	4	0	0	0	0	1	0	0	0	0	0	0	0	0	1	0	0	0	0	2	0	0	0	0	0	0	0	0	0	0	0	0	0	1	6	2	0	0	0	0
A1616	0	0	0	0	0	0	1	0	0	3	1	0	0	0	3	0	0	1	0	0	0	0	0	1	0	0	0	1	1	0	0	0	0	3	0	0	1	0	0	0	0	0	3	10	3	0	1	1	0
A1668	0	0	0	0	1	1	0	0	0	3	2	0	0	0	1	0	0	0	0	0	0	0	0	1	0	1	0	1	1	0	1	1	0	1	0	0	1	0	0	0	0	2	3	3	1	0	0	0	0
A1691	0	0	0	0	0	0	0	0	0	3	1	0	0	0	2	0	0	0	0	0	0	0	0	1	0	1	1	0	0	0	1	0	0	1	0	0	2	0	0	0	0	1	2	13	5	0	0	0	0
A1701	0	0	0	0	0	0	2	0	0	3	2	0	0	0	1	0	0	1	0	0	0	0	0	0	0	0	0	0	1	0	1	0	0	0	1	0	1	0	0	0	0	0	3	7	3	0	0	0	0
A1716	0	0	0	0	0	0	0	0	0	2	0	0	0	0	1	0	0	0	0	0	0	0	0	2	0	1	2	0	1	2	1	1	1	1	0	0	0	0	0	0	0	0	1	9	2	0	0	0	0
A1722	0	0	0	0	0	0	0	0	0	1	1	0	0	0	0	0	0	0	0	0	0	0	0	0	0	0	1	0	0	1	1	0	0	0	0	0	1	0	0	0	0	0	4	5	3	0	0	0	0
A1729	0	0	0	0	0	0	0	0	0	2	0	0	0	0	1	0	0	0	0	0	0	0	0	1	0	1	2	1	2	0	0	1	0	1	0	0	0	0	0	0	0	0	1	9	1	0	0	1	0
A1790	0	0	0	0	0	0	1	0	0	2	0	0	0	0	2	0	0	1	0	0	0	0	0	1	0	1	0	0	1	0	0	0	0	2	0	0	1	0	0	0	0	0	3	5	2	0	0	0	0
A1792	0	0	0	0	0	0	1	0	0	2	0	0	0	0	1	0	0	0	0	0	0	0	0	1	0	1	3	0	0	0	0	1	0	0	0	0	0	0	0	0	0	0	1	8	6	0	0	1	0
A1827	0	0	0	0	0	0	1	0	0	2	0	0	0	0	2	0	0	1	0	0	0	0	0	1	0	1	0	0	1	0	0	0	0	2	0	0	1	0	0	0	0	0	3	5	2	0	0	0	0
A1921	0	0	0	0	0	0	1	0	0	2	1	0	0	0	1	0	0	1	0	0	0	0	0	0	0	0	0	0	0	0	1	0	0	0	0	0	1	0	0	0	0	0	3	7	4	0	0	0	0
A1924	0	0	0	0	0	1	2	0	0	2	3	0	0	0	0	0	0	0	0	0	0	0	0	0	0	0	1	1	0	0	0	0	0	0	0	0	2	0	0	0	0	1	2	7	4	0	0	0	0
A1925	0	0	0	0	0	1	2	0	0	2	3	0	0	0	0	0	0	0	0	0	0	0	0	0	0	0	1	1	0	0	0	0	0	0	0	0	1	0	0	0	0	1	2	7	3	0	0	0	0
A1933	0	0	0	0	0	1	0	0	0	2	2	0	0	0	0	0	0	0	0	0	0	0	0	0	0	0	0	0	2	0	3	0	0	0	0	0	2	0	0	0	0	1	3	5	2	0	0	0	0
A1936	0	0	0	0	0	0	0	0	0	0	2	0	0	0	0	0	0	0	0	0	0	0	0	0	0	0	0	0	1	0	1	0	0	0	2	0	2	0	0	0	0	1	2	4	3	0	1	0	0
A1961	0	0	0	0	0	0	0	0	0	2	0	0	0	0	1	0	0	0	0	0	0	0	0	1	0	1	2	1	2	0	0	1	0	1	0	0	0	0	0	0	0	0	1	9	1	0	0	1	0
A1969	0	0	0	0	0	0	0	0	0	4	0	0	0	0	1	0	0	0	0	0	0	0	0	0	0	0	1	0	1	0	0	0	0	0	0	0	0	0	0	0	0	0	1	5	0	0	0	0	0
A1974	0	0	0	0	0	0	0	0	0	2	0	0	0	0	1	0	0	0	0	0	0	1	0	2	0	1	0	0	1	2	1	0	0	1	0	0	0	0	0	0	0	0	1	13	4	0	0	0	0
A2045	0	0	0	0	0	0	1	0	0	2	1	0	0	0	1	0	0	0	0	0	0	0	0	0	0	2	0	1	0	0	0	0	1	1	0	0	1	0	0	0	0	0	1	15	4	0	1	0	0
A2181	0	0	0	0	0	0	0	0	0	4	0	0	0	0	1	0	0	0	0	0	0	0	0	0	0	0	1	0	1	0	0	0	0	0	0	0	0	0	0	0	0	0	1	5	0	0	0	0	0
A2188	0	0	0	0	0	1	0	0	0	2	0	0	0	0	1	0	0	1	0	0	0	0	0	1	0	0	0	1	0	0	1	0	0	0	0	0	1	0	0	0	0	0	3	5	2	0	0	0	0
A2206	0	0	0	0	0	1	2	0	0	2	1	0	0	0	1	0	0	1	0	0	0	0	0	0	0	0	0	1	1	0	2	0	0	0	2	1	1	0	0	0	0	0	3	6	2	0	1	0	0
A2207	0	0	0	0	0	0	0	0	0	2	0	0	0	0	1	0	0	0	0	0	0	0	0	0	0	0	0	0	0	0	0	0	0	0	0	0	0	0	0	0	0	0	1	7	2	0	0	0	0
A2236	0	0	0	0	0	1	1	0	0	2	0	0	0	0	2	0	0	1	0	0	0	0	0	0	0	0	0	1	0	0	2	1	1	0	0	1	1	0	0	0	0	0	3	4	3	0	0	0	0
A2247	0	0	0	0	0	0	1	0	0	4	0	0	0	0	1	0	0	0	0	0	0	0	0	0	0	1	2	0	1	0	0	0	0	0	0	0	0	0	0	0	0	0	1	6	6	0	0	2	0
A2256	0	0	0	0	0	1	1	0	0	2	0	0	0	0	2	0	0	1	0	0	0	0	0	0	0	0	0	1	1	0	1	0	0	0	0	0	1	0	0	0	0	0	3	5	1	0	0	0	0
A2318	0	0	0	0	0	0	0	0	0	2	1	0	1	0	0	0	0	0	0	0	0	0	0	1	0	0	1	0	0	1	1	0	0	0	1	0	2	0	0	0	0	1	3	3	3	0	0	0	0
A2375	0	0	0	0	0	0	0	0	0	2	2	0	0	0	0	0	0	0	0	0	0	0	0	0	0	0	0	0	1	0	0	0	0	0	0	0	1	0	0	0	0	2	4	4	3	0	0	0	0
A2390	0	0	0	0	0	0	1	0	0	3	1	0	0	0	3	0	0	1	0	0	0	0	0	1	0	0	0	1	2	0	0	0	0	3	0	0	1	0	0	0	0	0	3	9	2	0	0	0	0
A2423	0	0	0	0	0	0	0	0	0	1	0	0	0	0	2	0	0	1	0	0	0	0	0	0	1	1	0	0	0	0	1	0	0	0	0	0	1	0	0	0	0	0	3	7	5	0	0	0	0
A2495	0	0	0	0	0	0	0	0	0	2	0	0	0	0	1	0	0	0	0	0	0	0	0	0	0	2	1	1	2	2	0	0	0	0	0	0	1	0	0	0	0	0	2	16	6	0	1	0	0
A2564	0	0	0	0	0	0	0	0	0	4	0	0	0	0	1	0	0	0	0	0	0	0	0	0	0	0	1	0	1	0	0	0	0	0	0	0	0	0	0	0	0	0	1	5	0	0	0	0	0
A2605	0	0	0	0	0	0	3	0	0	2	0	0	0	0	1	0	0	0	0	0	0	0	0	1	0	0	1	0	3	0	0	1	0	0	0	0	0	0	0	0	0	0	1	7	2	0	0	1	0
A2627	0	0	0	0	0	0	0	0	0	2	0	0	0	0	1	0	0	1	0	0	0	0	0	0	0	0	0	1	0	0	1	0	0	1	0	0	1	0	0	0	0	0	3	7	2	0	0	1	0
A2636	0	0	0	0	0	1	1	0	0	2	2	0	0	0	0	0	0	0	0	0	0	1	0	1	0	1	2	0	2	0	2	0	0	1	0	0	2	0	0	0	0	2	2	5	4	0	0	0	0
A2659	0	0	0	0	0	1	1	0	0	4	0	0	0	0	1	0	0	0	0	0	0	0	0	0	0	1	2	0	2	0	0	0	0	0	0	0	0	0	0	0	0	0	1	8	10	0	0	1	0
A2670	0	0	0	0	0	0	0	0	0	2	0	0	0	0	2	0	0	1	0	0	0	1	0	1	0	0	1	0	1	0	0	1	0	1	0	0	0	0	0	0	0	0	1	6	3	0	1	0	0
A2672	0	0	0	0	0	0	0	0	0	2	0	0	0	0	1	0	0	1	0	0	0	0	0	0	0	0	0	1	0	0	1	0	0	1	0	0	1	0	0	0	0	0	3	8	2	0	0	1	0
A2700	0	0	0	0	0	0	0	0	0	2	0	0	0	0	2	0	0	1	0	0	0	1	0	1	0	0	1	0	1	0	0	1	0	1	0	0	0	0	0	0	0	0	1	7	3	0	1	0	0
A2701	0	0	0	0	0	0	0	0	0	2	0	0	0	0	1	0	0	1	0	0	0	0	0	0	0	0	0	1	0	0	1	0	0	1	0	0	1	0	0	0	0	0	3	8	2	0	0	1	0
A2733	0	0	0	0	0	1	2	0	0	2	2	0	0	0	1	0	0	1	0	0	0	1	0	0	0	0	0	1	0	0	1	0	0	0	1	0	1	0	0	0	0	0	3	8	2	0	0	0	0
A2736	0	0	0	0	0	0	2	0	0	2	0	0	0	0	1	0	0	1	0	0	0	0	0	1	0	0	1	0	0	0	0	0	0	0	0	0	0	0	0	0	0	1	1	4	2	0	0	2	0
A2742	0	0	0	0	0	1	2	0	0	2	2	0	0	0	1	0	0	1	0	0	0	1	0	0	0	0	0	1	0	0	1	0	0	0	1	0	1	0	0	0	0	0	3	8	2	0	0	0	0
A2746	0	0	0	0	0	0	2	0	0	3	1	0	0	0	1	0	0	1	0	0	0	0	0	0	0	0	0	0	0	0	1	0	0	0	1	0	2	0	0	0	0	0	3	8	4	0	0	0	0
A2749	0	0	0	0	0	0	0	0	0	3	0	0	0	0	1	0	0	1	0	0	0	0	0	0	0	1	0	0	1	0	1	0	0	0	0	0	1	0	0	0	0	0	3	3	2	0	0	0	0
A2756	0	0	0	0	0	0	2	0	0	3	1	0	0	0	1	0	0	1	0	0	0	0	0	0	0	0	0	0	0	0	1	0	0	0	1	0	2	0	0	0	0	0	3	8	4	0	0	0	0
A2758	0	0	0	0	0	0	0	0	0	3	0	0	0	0	1	0	0	0	0	0	0	0	0	0	0	0	0	0	0	0	1	0	0	1	0	0	1	0	0	0	0	0	3	7	2	0	0	1	0
A2767	0	0	0	0	0	0	1	0	0	3	0	0	0	0	1	0	0	0	0	0	0	0	0	1	0	1	1	1	0	0	0	1	0	1	0	0	0	0	0	0	0	0	1	10	2	0	0	0	0
A2769	0	0	0	0	0	0	0	0	0	2	0	0	0	0	1	0	0	0	0	0	0	0	0	0	0	0	0	0	1	0	0	0	0	0	0	0	0	0	0	0	0	1	1	4	0	0	0	0	0
A2784	0	0	0	0	0	0	0	0	0	2	0	0	0	0	1	0	0	0	0	0	0	0	0	0	0	0	1	0	0	0	0	0	0	0	0	0	0	0	0	0	0	1	1	9	1	0	0	0	0
A2820	0	0	0	0	0	0	2	0	0	5	0	0	0	0	1	0	0	1	0	0	0	0	0	0	0	0	0	0	0	0	1	0	0	0	0	0	2	0	0	0	0	0	3	9	2	0	0	0	0
A2825	0	0	0	0	0	0	3	0	0	1	0	0	0	0	1	0	0	0	0	0	0	1	0	0	0	1	1	0	1	0	0	1	0	0	0	0	1	0	0	0	0	0	2	2	3	0	0	0	0
A2827	0	0	0	0	0	0	2	0	0	3	2	0	0	0	1	0	0	1	0	0	0	0	0	0	0	0	0	0	0	0	1	0	0	0	1	0	1	0	0	0	0	0	3	5	2	0	0	0	0
A2833	0	0	0	0	0	0	0	0	0	3	3	0	0	0	0	0	0	0	0	0	0	0	0	1	0	0	1	0	1	0	0	1	0	1	0	0	2	0	0	0	0	2	3	5	5	0	0	0	0
A2841	0	0	0	0	0	0	0	0	0	2	2	0	0	0	0	0	0	0	0	0	0	0	0	1	0	0	1	0	0	0	0	0	0	0	0	0	2	0	0	0	0	1	3	3	4	0	0	0	0
A2843	0	0	0	0	0	0	1	0	0	4	2	0	0	0	0	0	0	0	0	0	0	0	0	1	0	0	2	1	0	1	1	1	0	1	0	0	3	0	0	0	0	2	3	4	6	0	1	0	0
A2865	0	0	0	0	0	0	0	0	0	3	3	0	0	0	1	0	0	0	0	0	0	0	0	1	0	0	0	0	2	1	1	0	0	3	0	0	2	0	0	0	0	2	2	5	4	0	1	0	0
A2888	0	0	0	0	0	0	0	0	0	3	0	0	0	0	1	0	0	0	0	0	0	0	0	0	0	0	1	0	0	0	0	0	0	0	0	0	0	0	0	0	0	1	1	9	2	0	0	0	0
A2912	0	0	0	0	0	0	0	0	0	4	2	0	0	0	0	0	0	0	0	0	0	0	0	1	1	0	2	0	1	0	1	0	0	1	0	0	3	0	0	0	0	1	3	6	5	0	0	0	0
A3015	0	0	0	0	0	0	1	0	0	2	0	0	0	0	1	0	0	1	0	0	0	0	0	0	0	0	0	0	0	0	1	0	0	0	0	0	2	0	0	0	0	0	3	3	1	0	0	0	0
A3086	0	0	0	0	0	0	2	0	0	2	0	0	0	0	1	0	0	1	0	0	0	0	0	1	0	0	0	0	1	0	0	0	0	0	0	0	0	0	0	0	0	1	1	5	2	0	0	1	0
A3097	0	0	0	0	0	1	0	0	0	4	3	0	0	0	1	0	0	0	0	0	0	0	0	1	0	0	0	0	0	0	1	0	0	0	0	0	2	0	0	0	0	2	2	3	2	0	0	0	0
A3110	0	0	0	0	0	0	0	0	0	5	2	0	0	0	1	0	0	1	0	0	0	0	0	1	0	0	0	0	0	0	1	0	0	1	0	0	2	0	0	0	0	2	3	7	3	0	0	0	0
A3113	0	0	0	0	0	1	0	0	0	4	3	0	0	0	1	0	0	0	0	0	0	0	0	1	0	0	0	0	0	0	1	0	0	0	0	0	2	0	0	0	0	2	2	4	2	0	0	0	0
A3151	0	0	0	0	0	0	0	0	0	1	0	0	0	0	1	0	0	0	0	0	0	0	0	2	0	1	2	0	3	2	1	1	1	0	0	0	0	0	0	0	0	0	1	12	2	0	0	0	0
A3163	0	0	0	0	0	1	1	0	0	4	0	0	0	0	1	0	0	0	0	0	0	0	0	0	0	1	2	0	2	0	0	0	0	0	0	0	0	0	0	0	0	0	1	8	10	0	0	1	0
A3173	0	0	0	0	0	1	1	0	0	4	0	0	0	0	1	0	0	0	0	0	0	0	0	0	0	1	2	0	1	0	0	0	0	0	0	0	0	0	0	0	0	0	1	7	8	0	0	1	0
A3207	0	0	0	0	0	1	0	0	0	3	1	0	0	0	1	0	0	0	0	0	0	1	0	0	0	1	0	1	0	0	1	0	0	0	0	0	1	0	0	0	0	1	2	7	6	0	0	0	0
A3286	0	0	0	0	1	2	0	0	0	4	1	0	0	0	0	0	0	0	0	0	0	0	0	1	0	0	0	1	0	0	1	0	0	0	1	1	1	0	0	0	0	2	3	4	3	0	0	0	0
A3314	0	0	0	0	0	1	1	0	0	4	0	0	0	0	1	0	0	0	0	0	0	0	0	0	0	1	1	0	2	0	0	0	0	0	0	0	0	0	0	0	0	0	1	7	9	0	0	1	0
A3325	0	0	0	0	0	0	3	0	0	2	0	0	0	0	1	0	0	0	0	0	0	0	0	1	0	0	1	0	1	0	0	1	0	0	0	0	0	0	0	0	0	0	1	7	3	0	0	2	0
[truncated: 32 more columns]

## Sheet: Table S5
Supplementary Table S5. Hybrid biosynthetic gene clusters (BGCs) identified in Streptomyces genomes for isolates randomly chosen from a culture collection of Streptomyces from healthy bats (i.e., free of white-nose syndrome) sampled in 2013–2016. For visual clarity, each hybrid is split into its component BGC domains.
Genome	node1	node2	node3	node4	node5	node6	node7
A0025	betalactone
A0025	butyrolactone
A0025	butyrolactone
A0025	butyrolactone
A0025	butyrolactone
A0025	CDPS
A0025	ectoine
A0025	indole
A0025	ladderane	T1PKS
A0025	lanthipeptide-class-v
A0025	lanthipeptide-class-v
A0025	LAP
A0025	melanin
A0025	melanin
A0025	melanin
A0025	NAPAA
A0025	NRPS
A0025	NRPS	NRPS-like
A0025	NRPS	NAPAA
A0025	NRPS
A0025	NRPS-like	melanin
A0025	NRPS-like
A0025	NRPS-like
A0025	other
A0025	other
A0025	RiPP-like
A0025	RRE-containing	lanthipeptide-class-ii
A0025	RRE-containing
A0025	RRE-containing
A0025	siderophore
A0025	siderophore
A0025	T1PKS
A0025	T1PKS
A0025	T1PKS
A0025	T2PKS
A0025	T2PKS
A0025	terpene	lanthipeptide-class-iii
A0025	terpene
A0025	terpene
A0025	terpene
A0025	terpene
A0025	terpene
A0025	terpene
A0025	terpene
A0025	thioamitides
A0035	betalactone
A0035	butyrolactone
A0035	CDPS
A0035	ectoine
A0035	hglE-KS
A0035	lanthipeptide-class-i
A0035	lanthipeptide-class-iii
A0035	lanthipeptide-class-iii
A0035	lanthipeptide-class-iv
A0035	melanin
A0035	melanin
A0035	NAPAA	indole
A0035	NRPS	NRPS-like
A0035	NRPS
A0035	NRPS-like	NRPS
A0035	other	NRPS-like	NRPS
A0035	other
A0035	other
A0035	other
A0035	PKS-like	T2PKS	RRE-containing
A0035	PKS-like	butyrolactone	amglyccycl
A0035	ranthipeptide
A0035	RiPP-like
A0035	RiPP-like
A0035	siderophore
A0035	siderophore
A0035	siderophore
A0035	siderophore
A0035	siderophore
A0035	T1PKS	butyrolactone
A0035	T1PKS
A0035	T2PKS
A0035	T3PKS	terpene
A0035	terpene
A0035	terpene
A0035	terpene
A0035	terpene
A0035	terpene
A0035	thioamitides
A0071	butyrolactone
A0071	ectoine
A0071	hglE-KS	T1PKS
A0071	lanthipeptide-class-iii
A0071	lanthipeptide-class-v
A0071	LAP
A0071	linaridin
A0071	melanin
A0071	NRPS
A0071	NRPS	terpene
A0071	NRPS	T1PKS
A0071	NRPS	T1PKS
A0071	NRPS-like	T1PKS	prodigiosin
A0071	NRPS-like
A0071	other
A0071	other
A0071	RiPP-like
A0071	RiPP-like
A0071	siderophore
A0071	siderophore
A0071	siderophore
A0071	T1PKS
A0071	T3PKS
A0071	terpene
A0071	terpene
A0071	terpene
A0071	terpene
A0071	thiopeptide	LAP
A0140	butyrolactone
A0140	butyrolactone
A0140	ectoine
A0140	indole
A0140	lanthipeptide-class-i
A0140	LAP
A0140	NRPS
A0140	NRPS	T1PKS
A0140	NRPS
A0140	NRPS
A0140	NRPS-like	betalactone
A0140	NRPS-like	T1PKS
A0140	NRPS-like	NRPS
A0140	PKS-like	butyrolactone
A0140	PKS-like	NRPS-like	butyrolactone
A0140	PKS-like	oligosaccharide
A0140	PKS-like
A0140	RiPP-like
A0140	RiPP-like
A0140	siderophore
A0140	T1PKS
A0140	T1PKS
A0140	T1PKS
A0140	T2PKS	terpene
A0140	T2PKS	RiPP-like
A0140	T2PKS	LAP
A0140	T3PKS	NRPS
A0140	terpene
A0140	terpene
A0140	terpene
A0141	arylpolyene	NRPS-like	RRE-containing
A0141	butyrolactone
A0141	butyrolactone
A0141	ectoine
A0141	indole
A0141	lanthipeptide-class-i
A0141	LAP	RiPP-like
A0141	NRPS	T3PKS
A0141	NRPS
A0141	NRPS
A0141	NRPS	T1PKS
A0141	NRPS
A0141	NRPS-like
A0141	NRPS-like	NRPS
A0141	NRPS-like	butyrolactone
A0141	NRPS-like	betalactone
A0141	NRPS-like	T1PKS
A0141	NRPS-like	NRPS
A0141	NRPS-like
A0141	oligosaccharide	PKS-like	T2PKS	LAP
A0141	PKS-like	butyrolactone
A0141	PKS-like
A0141	RiPP-like
A0141	siderophore
A0141	T1PKS	NRPS-like
A0141	T1PKS
A0141	T1PKS
A0141	T1PKS
A0141	T2PKS	RiPP-like
A0141	T2PKS	terpene
A0141	terpene
A0141	terpene
A0141	terpene
A0201	betalactone
A0201	butyrolactone
A0201	butyrolactone
A0201	butyrolactone
A0201	CDPS
A0201	CDPS
A0201	melanin
A0201	melanin
A0201	melanin
A0201	melanin
A0201	NAPAA
A0201	NRPS	ectoine
A0201	NRPS
A0201	NRPS
A0201	NRPS	NRPS-like	T2PKS
A0201	phenazine
A0201	PKS-like	T1PKS	phenazine
A0201	RiPP-like
A0201	siderophore
A0201	siderophore
A0201	T1PKS
A0201	T1PKS	ranthipeptide
A0201	T2PKS
A0201	T3PKS
A0201	terpene
A0201	terpene
A0201	terpene
A0201	terpene
A0201	thioamitides
A0201	thioamitides	thiopeptide
A0202	butyrolactone
A0202	butyrolactone
A0202	butyrolactone
A0202	CDPS
A0202	CDPS
A0202	ectoine
A0202	lanthipeptide-class-i
A0202	lanthipeptide-class-i
A0202	lanthipeptide-class-iv
A0202	LAP	thiopeptide
A0202	lassopeptide	NRPS	NRPS-like
A0202	melanin
A0202	melanin
A0202	NAPAA	lanthipeptide-class-iii
A0202	NRPS
A0202	NRPS
A0202	NRPS
A0202	NRPS
A0202	nucleoside
A0202	RiPP-like
A0202	RiPP-like
A0202	siderophore
A0202	siderophore
A0202	T1PKS	hglE-KS
A0202	T1PKS	terpene	RRE-containing
A0202	T1PKS
A0202	T1PKS
A0202	T1PKS
A0202	T1PKS
A0202	T2PKS	lanthipeptide-class-iii
A0202	T2PKS
A0202	T3PKS
A0202	T3PKS	other	terpene
A0202	T3PKS
A0202	terpene
A0202	terpene
A0202	terpene
A0202	terpene
A0202	terpene
A0202	terpene
A0202	terpene
A0202	thioamitides	thiopeptide
A0376	butyrolactone
A0376	butyrolactone
A0376	ectoine
A0376	hglE-KS
A0376	NRPS
A0376	NRPS	thioamide-NRP	NRPS-like
A0376	NRPS	T3PKS
A0376	NRPS
A0376	NRPS
A0376	NRPS-like
A0376	NRPS-like
A0376	other	arylpolyene
A0376	RiPP-like
A0376	RiPP-like
A0376	siderophore
A0376	T1PKS	butyrolactone
A0376	T1PKS	butyrolactone
A0376	T1PKS	NRPS
A0376	T1PKS	terpene
A0376	T2PKS
A0376	terpene
A0376	terpene
A0376	terpene
A0376	terpene
A0413	butyrolactone
A0413	ectoine
A0413	ectoine
A0413	ladderane	arylpolyene	NRPS
A0413	lanthipeptide-class-ii
A0413	lanthipeptide-class-iii
A0413	lanthipeptide-class-iii
A0413	melanin
A0413	melanin
A0413	NRPS
A0413	NRPS
A0413	NRPS
A0413	NRPS	T1PKS
A0413	NRPS
A0413	NRPS-like
A0413	NRPS-like
A0413	NRPS-like
A0413	oligosaccharide
A0413	RiPP-like
A0413	RiPP-like
A0413	siderophore
A0413	siderophore
A0413	T1PKS	NRPS
A0413	T1PKS
A0413	T1PKS
A0413	T2PKS	butyrolactone
A0413	T3PKS
A0413	T3PKS
A0413	terpene
A0413	terpene
A0413	terpene
A0413	terpene
A0413	terpene
A0413	terpene
A0413	thiopeptide	LAP
A0413	transAT-PKS	NRPS
A0414	butyrolactone
A0414	butyrolactone
A0414	ectoine
A0414	lanthipeptide-class-iv
A0414	NAPAA
A0414	NRPS
A0414	NRPS
A0414	NRPS
A0414	NRPS	T1PKS
A0414	NRPS	NRPS-like
A0414	NRPS	T1PKS
A0414	NRPS
A0414	NRPS
A0414	NRPS-like	thioamide-NRP	nucleoside
A0414	NRPS-like
A0414	other
A0414	other	thiopeptide
A0414	resorcinol
A0414	RiPP-like
A0414	RiPP-like
A0414	RiPP-like
A0414	RRE-containing	RiPP-like
A0414	siderophore
A0414	T2PKS	terpene
A0414	T2PKS
A0414	T3PKS
A0414	terpene
A0414	terpene
A0414	terpene
A0414	thiopeptide	LAP
A0416	butyrolactone
A0416	butyrolactone
A0416	CDPS
A0416	ectoine
A0416	hglE-KS	T1PKS
A0416	lanthipeptide-class-iv
A0416	NAPAA
A0416	NRPS
A0416	NRPS
A0416	NRPS	T1PKS
A0416	NRPS
A0416	NRPS
A0416	NRPS
A0416	NRPS
A0416	NRPS-like	NRPS
A0416	NRPS-like
A0416	RiPP-like
A0416	RiPP-like	T3PKS
A0416	RiPP-like
A0416	siderophore
A0416	T1PKS	NRPS-like
A0416	T1PKS
A0416	T2PKS	terpene
A0416	terpene
A0416	terpene
A0416	terpene
A0416	terpene
A0416	terpene
A0416	terpene
A0416	thioamitides
A0427	betalactone
A0427	betalactone
A0427	butyrolactone
A0427	butyrolactone
A0427	ectoine
A0427	lanthipeptide-class-i
A0427	lanthipeptide-class-i
A0427	melanin
A0427	NAPAA
A0427	NRPS	T2PKS	transAT-PKS	PKS-like
A0427	oligosaccharide
A0427	redox-cofactor
A0427	RiPP-like
A0427	RiPP-like
A0427	RiPP-like
A0427	RRE-containing
A0427	RRE-containing
A0427	siderophore
A0427	siderophore
A0427	T2PKS
A0427	T2PKS	oligosaccharide	PKS-like
A0427	T3PKS
A0427	T3PKS
A0427	terpene
A0427	terpene
A0427	terpene
A0427	terpene
A0427	terpene
A0427	thiopeptide	LAP
A0427	transAT-PKS	NRPS
A0466	butyrolactone
A0466	butyrolactone
A0466	ectoine
A0466	NRPS	butyrolactone
A0466	NRPS
A0466	NRPS	thioamitides
A0466	NRPS
A0466	RiPP-like
A0466	RiPP-like
A0466	RRE-containing
A0466	RRE-containing
A0466	siderophore
A0466	T1PKS
A0466	T1PKS	NRPS
A0466	T1PKS
A0466	T1PKS
A0466	T2PKS	terpene
A0466	T3PKS	NRPS
A0466	T3PKS
A0466	terpene
A0466	terpene
A0466	terpene
A0466	terpene
A0496	betalactone
A0496	butyrolactone
A0496	butyrolactone
A0496	ectoine
A0496	ectoine
A0496	lanthipeptide-class-i
A0496	lanthipeptide-class-iii
A0496	NRPS	T3PKS
A0496	NRPS	ladderane	arylpolyene	melanin
A0496	NRPS
A0496	NRPS
A0496	NRPS-like
A0496	prodigiosin
A0496	redox-cofactor
A0496	RiPP-like
A0496	RiPP-like
A0496	siderophore
A0496	siderophore
A0496	siderophore
A0496	T1PKS
A0496	T1PKS	other
A0496	T2PKS
A0496	T3PKS
A0496	terpene	NRPS
A0496	terpene
A0496	terpene	furan
A0496	terpene
A0496	terpene
A0496	terpene
A0515	butyrolactone
A0515	butyrolactone
A0515	butyrolactone
A0515	CDPS
A0515	ectoine
A0515	hglE-KS	T1PKS
A0515	lanthipeptide-class-i	lassopeptide	CDPS
A0515	lanthipeptide-class-iii
A0515	lassopeptide
A0515	melanin
A0515	melanin
A0515	melanin
A0515	NAPAA
A0515	NAPAA
A0515	NRPS
A0515	NRPS
A0515	NRPS	NAPAA
A0515	NRPS-like	betalactone	NRPS
A0515	NRPS-like	T1PKS	terpene
A0515	NRPS-like
A0515	NRPS-like	arylpolyene
A0515	nucleoside
A0515	other
A0515	RiPP-like
A0515	RiPP-like
A0515	RiPP-like
A0515	RRE-containing
A0515	siderophore
A0515	T1PKS
A0515	T1PKS
A0515	T1PKS
A0515	T2PKS
A0515	T2PKS	hglE-KS
A0515	T2PKS
A0515	T3PKS	siderophore
A0515	terpene
A0515	terpene
A0515	terpene
A0515	terpene
A0579	ectoine
A0579	lanthipeptide-class-i
A0579	lanthipeptide-class-i
A0579	lanthipeptide-class-iv	hglE-KS
A0579	NRPS
A0579	NRPS
A0579	NRPS
A0579	NRPS	NRPS-like
A0579	NRPS
A0579	NRPS-like	NRPS	betalactone
A0579	oligosaccharide	T1PKS
A0579	oligosaccharide	T1PKS	NRPS-like	NRPS	betalactone
A0579	other	T1PKS
A0579	PKS-like	butyrolactone
A0579	RiPP-like
A0579	RRE-containing
A0579	siderophore
A0579	T2PKS	terpene
A0579	T2PKS	butyrolactone
A0579	T3PKS
A0579	T3PKS
A0579	terpene	thioamitides
A0579	terpene
A0579	terpene
A0579	terpene
A0579	thiopeptide	LAP
A0592	butyrolactone
A0592	CDPS	NAPAA
A0592	lanthipeptide-class-i
A0592	lanthipeptide-class-iii
A0592	melanin
A0592	NRPS	NRPS-like
A0592	NRPS	thiopeptide	LAP
A0592	NRPS
A0592	NRPS	NRPS-like
A0592	NRPS	ladderane
A0592	NRPS	RiPP-like
A0592	NRPS
A0592	NRPS-like	NRPS
A0592	NRPS-like	NRPS
A0592	NRPS-like
A0592	phosphonate	T2PKS
A0592	RiPP-like
A0592	siderophore
A0592	siderophore
A0592	siderophore
A0592	T1PKS	hglE-KS
A0592	T2PKS	oligosaccharide	other
A0592	T3PKS
A0592	terpene
A0592	terpene
A0592	terpene
A0592	terpene	RRE-containing
A0592	terpene
A0592	terpene
A0592	terpene
A0606	arylpolyene	NRPS-like
A0606	butyrolactone
A0606	CDPS
A0606	CDPS
A0606	hglE-KS	terpene
A0606	lanthipeptide-class-i
A0606	lanthipeptide-class-i
A0606	lanthipeptide-class-iii
A0606	melanin
A0606	melanin
A0606	NAPAA
A0606	NRPS	NRPS-like
A0606	NRPS	lanthipeptide-class-iii
A0606	NRPS
A0606	NRPS
A0606	other	T3PKS	terpene
A0606	RiPP-like
A0606	siderophore
A0606	siderophore
A0606	T1PKS
A0606	T1PKS	NRPS	arylpolyene
A0606	T1PKS	NRPS-like
A0606	T1PKS
A0606	T1PKS
A0606	T1PKS
A0606	T2PKS
A0606	T2PKS	butyrolactone	lanthipeptide-class-iii
A0606	T2PKS
A0606	T3PKS
A0606	T3PKS
A0606	terpene
A0606	terpene
A0606	terpene
A0606	terpene
A0606	thiopeptide	thioamitides
A0606	thiopeptide	LAP
A0642	butyrolactone
A0642	butyrolactone
A0642	ectoine
A0642	NRPS
A0642	NRPS	T1PKS
A0642	redox-cofactor
A0642	RiPP-like
A0642	RiPP-like
A0642	RiPP-like
A0642	siderophore
A0642	T1PKS	NRPS	T2PKS	butyrolactone
A0642	T1PKS	terpene
A0642	T1PKS
A0642	T1PKS	terpene
A0642	T1PKS
A0642	T1PKS	NRPS
A0642	T2PKS	terpene
A0642	T3PKS	NRPS
A0642	terpene
A0642	terpene
A0642	terpene
A0642	terpene
A0651	ectoine
A0651	guanidinotides
A0651	lanthipeptide-class-iii
A0651	LAP	thiopeptide
A0651	linaridin
A0651	melanin
A0651	NRPS	T1PKS	furan
A0651	NRPS	T1PKS
A0651	NRPS	NRPS-like
A0651	NRPS-like	betalactone
A0651	other
A0651	PKS-like	T1PKS	lanthipeptide-class-ii	butyrolactone	other	NRPS
A0651	RiPP-like
A0651	RiPP-like
A0651	siderophore
A0651	siderophore
A0651	siderophore
A0651	T1PKS
A0651	T1PKS	NRPS
A0651	T1PKS
A0651	T2PKS	T1PKS
A0651	T3PKS
A0651	terpene
A0651	terpene	NRPS
A0651	terpene
A0651	terpene
A0651	terpene
A0655	butyrolactone
A0655	butyrolactone
A0655	ectoine
A0655	NRPS
A0655	NRPS	T1PKS	terpene
A0655	NRPS	T1PKS	T2PKS	butyrolactone
A0655	NRPS
A0655	redox-cofactor
A0655	RiPP-like
A0655	RiPP-like
A0655	RiPP-like
A0655	siderophore
A0655	T1PKS
A0655	T1PKS	terpene
A0655	T1PKS
A0655	T1PKS
A0655	T1PKS
A0655	T2PKS
A0655	T3PKS	NRPS
A0655	terpene
A0655	terpene
A0655	terpene
A0655	terpene
A0655	terpene
A0655	terpene
A0691	butyrolactone
A0691	butyrolactone
A0691	ectoine
A0691	NRPS	T3PKS
A0691	NRPS
A0691	NRPS
A0691	NRPS	T1PKS
A0691	redox-cofactor
A0691	RiPP-like
A0691	RiPP-like
A0691	RiPP-like
A0691	siderophore
A0691	T1PKS
A0691	T1PKS	terpene
A0691	T1PKS
A0691	T1PKS	terpene
A0691	T1PKS
A0691	T1PKS
A0691	T1PKS
A0691	T2PKS
A0691	T2PKS	butyrolactone	NRPS	T1PKS
A0691	terpene
A0691	terpene
A0691	terpene
A0691	terpene
A0691	terpene
A0691	terpene
A0763	betalactone
A0763	betalactone
A0763	betalactone
A0763	butyrolactone	betalactone	NRPS	T1PKS
A0763	butyrolactone	other
A0763	CDPS
A0763	CDPS
A0763	ectoine
A0763	furan
A0763	lanthipeptide-class-iii
A0763	linaridin	terpene
A0763	NRPS	T3PKS
A0763	NRPS
A0763	NRPS	terpene
A0763	NRPS	arylpolyene	ladderane	melanin
A0763	NRPS
A0763	NRPS	T1PKS
A0763	NRPS
A0763	NRPS
A0763	NRPS-like	NRPS
A0763	NRPS-like	T1PKS
A0763	prodigiosin
A0763	redox-cofactor
A0763	RiPP-like
A0763	RiPP-like
A0763	RiPP-like
A0763	siderophore
A0763	siderophore
A0763	siderophore
A0763	T1PKS
A0763	T1PKS
A0763	T3PKS
A0763	T3PKS
A0763	terpene
A0763	terpene
A0763	terpene
A0763	terpene
A0763	thiopeptide	LAP
A0767	butyrolactone
A0767	butyrolactone
A0767	ectoine
A0767	NRPS	T1PKS
A0767	NRPS
A0767	NRPS
A0767	NRPS
A0767	NRPS
A0767	PKS-like
A0767	RiPP-like
A0767	RiPP-like
A0767	RRE-containing
A0767	siderophore
A0767	T1PKS
A0767	T1PKS
A0767	T1PKS	terpene
A0767	T1PKS	NRPS
A0767	T2PKS	terpene
A0767	T2PKS	PKS-like
A0767	T3PKS	NRPS
A0767	T3PKS
A0767	terpene
A0767	terpene
A0767	terpene
A0768	butyrolactone
A0768	butyrolactone
A0768	butyrolactone
A0768	ectoine
A0768	ectoine
A0768	hglE-KS	T1PKS
A0768	hglE-KS	T1PKS
A0768	NRPS
A0768	NRPS	transAT-PKS	T3PKS	PKS-like
A0768	NRPS	T3PKS
A0768	NRPS
A0768	NRPS
A0768	PKS-like
A0768	RiPP-like
A0768	RiPP-like
A0768	RRE-containing
A0768	siderophore
A0768	T1PKS	terpene
A0768	T1PKS
A0768	T2PKS	terpene
A0768	T2PKS	oligosaccharide	PKS-like
A0768	terpene
A0768	terpene	lanthipeptide-class-i
A0768	terpene
A0768	terpene
A0768	transAT-PKS	NRPS	T1PKS	PKS-like
A0814	butyrolactone
A0814	butyrolactone
A0814	LAP	thiopeptide
A0814	melanin	terpene
A0814	melanin
A0814	NRPS	lanthipeptide-class-i
A0814	NRPS
A0814	NRPS
A0814	NRPS-like
A0814	nucleoside
A0814	phenazine
A0814	PKS-like
A0814	RiPP-like
A0814	RRE-containing
A0814	RRE-containing	NRPS-like	butyrolactone
A0814	siderophore
A0814	siderophore
A0814	siderophore
A0814	siderophore
A0814	T1PKS	NRPS-like
A0814	T1PKS	CDPS
A0814	T1PKS	hglE-KS
A0814	T1PKS
A0814	T1PKS	butyrolactone	PKS-like
A0814	T2PKS
A0814	T2PKS	RRE-containing
A0814	T3PKS	NRPS-like
A0814	T3PKS
A0814	terpene	NAPAA
A0814	terpene
A0814	terpene
A0814	terpene
A0814	terpene
A0958	butyrolactone
A0958	ectoine
A0958	hglE-KS	lanthipeptide-class-iv
A0958	NRPS	betalactone	T3PKS
A0958	NRPS
A0958	NRPS-like	arylpolyene
A0958	RiPP-like
A0958	RRE-containing
A0958	siderophore
A0958	T1PKS	butyrolactone
A0958	T2PKS	terpene
A0958	T2PKS
A0958	T3PKS
A0958	terpene
A0958	terpene
A0958	terpene
A0958	thioamide-NRP	NRPS
A0958	thioamitides
A0959	ectoine
A0959	lanthipeptide-class-iv	hglE-KS
A0959	NRPS
A0959	NRPS
A0959	NRPS	betalactone
A0959	NRPS
A0959	NRPS
A0959	NRPS-like	NRPS	betalactone
A0959	oligosaccharide	T1PKS
A0959	PKS-like	butyrolactone
A0959	RiPP-like
A0959	siderophore
A0959	T1PKS	oligosaccharide	NRPS-like	NRPS
A0959	T1PKS	other
A0959	T1PKS	NRPS-like	betalactone
A0959	T2PKS	terpene
A0959	T2PKS	butyrolactone
A0959	T3PKS
A0959	T3PKS
A0959	terpene
A0959	terpene
A0959	thiopeptide	LAP
A1013	butyrolactone
A1013	butyrolactone
A1013	ectoine
A1013	lanthipeptide-class-i
A1013	NAPAA
A1013	NRPS	NRPS-like
A1013	NRPS	T1PKS
A1013	NRPS
A1013	NRPS
A1013	NRPS
A1013	NRPS	T1PKS
A1013	redox-cofactor
A1013	RiPP-like
A1013	RiPP-like
A1013	siderophore
A1013	T1PKS	NRPS-like	NRPS
A1013	T1PKS
A1013	T2PKS	terpene
A1013	T2PKS
A1013	T3PKS
A1013	terpene
A1013	terpene
A1013	terpene
A1013	terpene
A1032	arylpolyene
A1032	butyrolactone
A1032	butyrolactone
A1032	ectoine
A1032	hglE-KS
A1032	NRPS
A1032	NRPS
A1032	NRPS	terpene
A1032	NRPS	T3PKS
A1032	NRPS	T1PKS
A1032	other	NRPS-like
A1032	RiPP-like
A1032	RiPP-like
A1032	siderophore
A1032	T1PKS	butyrolactone
A1032	T1PKS	butyrolactone
A1032	T2PKS	terpene
A1032	terpene
A1032	terpene
A1032	terpene
A1032	thioamide-NRP	NRPS	NRPS-like
A1058	betalactone
A1058	butyrolactone
A1058	ectoine
A1058	furan	butyrolactone
A1058	hglE-KS
A1058	lanthipeptide-class-i
A1058	NRPS	T1PKS	NRPS-like	betalactone
A1058	NRPS	T3PKS
A1058	NRPS
A1058	PKS-like
A1058	RiPP-like
A1058	RiPP-like
A1058	siderophore
A1058	T1PKS
A1058	T1PKS
A1058	T1PKS
A1058	T1PKS	NRPS-like	NRPS	NAPAA
A1058	T2PKS	terpene
A1058	T2PKS	oligosaccharide
A1058	terpene
A1058	terpene
A1058	terpene
A1058	terpene
A1071	butyrolactone
A1071	butyrolactone
A1071	ectoine
A1071	lanthipeptide-class-i
A1071	LAP	thiopeptide
A1071	NAPAA
A1071	NRPS
A1071	NRPS
A1071	NRPS	T3PKS
A1071	NRPS	T1PKS
A1071	NRPS
A1071	NRPS
A1071	NRPS
A1071	RiPP-like
A1071	RiPP-like
A1071	RRE-containing
A1071	siderophore
A1071	T1PKS	NRPS
A1071	T1PKS	NRPS-like	NRPS
A1071	T1PKS	NRPS
A1071	T2PKS	terpene
A1071	T3PKS	terpene
A1071	terpene
A1071	terpene
A1071	terpene
A1071	terpene
A1136	amglyccycl
A1136	CDPS
A1136	guanidinotides
A1136	lanthipeptide-class-iii
A1136	LAP	thiopeptide
A1136	melanin
A1136	melanin
A1136	melanin
A1136	NRPS
A1136	NRPS
A1136	NRPS	NRPS-like
A1136	NRPS	T2PKS	NRPS-like	butyrolactone	T1PKS
A1136	other
A1136	RiPP-like
A1136	RiPP-like
A1136	RiPP-like
A1136	RiPP-like
A1136	siderophore
A1136	siderophore
A1136	T1PKS	NRPS	T2PKS	RRE-containing
A1136	T1PKS	NRPS	NRPS-like
A1136	T2PKS
A1136	T3PKS	siderophore
A1136	T3PKS
A1136	terpene
A1136	terpene
A1136	terpene
A1136	terpene
A1136	terpene
A1136	terpene
A1143	butyrolactone
A1143	butyrolactone
A1143	butyrolactone
A1143	ectoine
A1143	lanthipeptide-class-i
A1143	LAP	thiopeptide
A1143	NAPAA
A1143	NRPS
A1143	NRPS	T1PKS
A1143	NRPS	NRPS-like
A1143	NRPS	T1PKS	NRPS-like
A1143	NRPS	T1PKS
A1143	NRPS
A1143	NRPS-like
A1143	RiPP-like
A1143	RiPP-like
A1143	siderophore
A1143	T1PKS	NRPS
A1143	T1PKS
A1143	T2PKS	PKS-like
A1143	T2PKS	terpene
A1143	T3PKS	NRPS
A1143	T3PKS	terpene
A1143	terpene
A1143	terpene
A1143	terpene
A1149	arylpolyene
A1149	arylpolyene	ladderane
A1149	butyrolactone
A1149	butyrolactone
A1149	CDPS	terpene
A1149	ectoine
A1149	ladderane	arylpolyene
A1149	lanthipeptide-class-i
A1149	lanthipeptide-class-iii
A1149	NRPS
A1149	NRPS	betalactone	phosphonate
A1149	NRPS	NRPS-like
A1149	NRPS-like
A1149	phosphonate
A1149	RiPP-like
A1149	RRE-containing
A1149	siderophore
A1149	siderophore
A1149	siderophore
A1149	T1PKS	butyrolactone
A1149	T2PKS
A1149	T3PKS	terpene	NAPAA
A1149	terpene
A1149	terpene	melanin
A1149	terpene
A1149	terpene
A1149	terpene
A1149	terpene
A1149	thioamitides	thiopeptide
A1186	arylpolyene	ladderane
A1186	ectoine
A1186	lanthipeptide-class-i
A1186	melanin
A1186	NRPS
A1186	NRPS
A1186	NRPS-like	butyrolactone
A1186	NRPS-like	NRPS	RiPP-like	T1PKS
A1186	RiPP-like
A1186	RiPP-like
A1186	RiPP-like
A1186	RiPP-like
A1186	siderophore
A1186	siderophore
A1186	T2PKS
A1186	T3PKS
A1186	T3PKS	T1PKS	betalactone	NRPS	NRPS-like
A1186	terpene
A1186	terpene
A1186	terpene
A1186	thiopeptide	LAP
A1226	betalactone
A1226	butyrolactone
A1226	butyrolactone
A1226	ectoine
A1226	ectoine
A1226	furan	terpene
A1226	lanthipeptide-class-i
A1226	lanthipeptide-class-iii
A1226	NRPS	ladderane	arylpolyene	melanin
A1226	NRPS
A1226	NRPS-like
A1226	prodigiosin
A1226	redox-cofactor
A1226	RiPP-like
A1226	RiPP-like
A1226	siderophore
A1226	siderophore
A1226	siderophore
A1226	T1PKS
A1226	T1PKS	NRPS	other
A1226	T2PKS
A1226	T3PKS	NRPS
A1226	T3PKS
A1226	terpene
A1226	terpene	NRPS
A1226	terpene
A1226	terpene
A1226	terpene
A1277	ectoine
A1277	hglE-KS	lanthipeptide-class-iv
A1277	lanthipeptide-class-i
A1277	NRPS
A1277	NRPS	betalactone	NRPS-like
A1277	NRPS
A1277	NRPS
A1277	NRPS	NRPS-like	betalactone	T1PKS
A1277	NRPS	betalactone
A1277	NRPS-like	NRPS
A1277	PKS-like	butyrolactone
A1277	RiPP-like
A1277	siderophore
A1277	T1PKS	oligosaccharide
A1277	T1PKS	oligosaccharide
A1277	T1PKS	other
A1277	T2PKS	terpene
A1277	T2PKS	butyrolactone
A1277	T3PKS
A1277	T3PKS
A1277	T3PKS
A1277	terpene	thioamitides
A1277	terpene
A1277	terpene
A1277	thiopeptide	LAP
A1280	betalactone
A1280	bottromycin
A1280	CDPS
A1280	ectoine
A1280	lanthipeptide-class-iii
A1280	lassopeptide
A1280	linaridin	lanthipeptide-class-i
A1280	linaridin
A1280	NAPAA
A1280	NRPS	NRPS-like
A1280	NRPS
A1280	NRPS	T1PKS
A1280	NRPS-like
A1280	NRPS-like
A1280	PKS-like	transAT-PKS-like
A1280	RiPP-like
A1280	siderophore
A1280	siderophore
A1280	siderophore
A1280	siderophore
A1280	T1PKS
A1280	T1PKS	NRPS
A1280	T1PKS	NRPS-like
A1280	T1PKS
A1280	T1PKS
A1280	T1PKS
A1280	T1PKS
A1280	T2PKS
A1280	T2PKS
A1280	T3PKS
A1280	terpene
A1280	terpene
A1280	terpene
A1280	terpene	melanin
A1280	terpene
A1280	terpene
A1280	terpene
A1280	transAT-PKS	NRPS	NRPS-like
A1347	butyrolactone
A1347	butyrolactone
A1347	butyrolactone
A1347	ectoine
A1347	furan
A1347	hglE-KS
A1347	lanthipeptide-class-i
A1347	lanthipeptide-class-ii	RRE-containing
A1347	lassopeptide
A1347	NAPAA	NRPS
A1347	NRPS	T1PKS
A1347	NRPS
A1347	NRPS	T1PKS
A1347	NRPS
A1347	RiPP-like
A1347	RiPP-like
A1347	siderophore
A1347	T1PKS	butyrolactone
A1347	T1PKS
A1347	T1PKS
A1347	T2PKS	terpene
A1347	T3PKS	NRPS
A1347	terpene
A1347	terpene	NRPS
A1347	terpene
A1347	terpene
A1379	butyrolactone
A1379	butyrolactone
A1379	ectoine
A1379	indole
A1379	NRPS	T3PKS
A1379	NRPS
A1379	NRPS
A1379	NRPS
A1379	RiPP-like
A1379	siderophore
A1379	T1PKS
A1379	T1PKS
A1379	T1PKS	butyrolactone
A1379	T2PKS	terpene
A1379	terpene
A1379	terpene	NRPS
A1379	terpene
A1379	terpene
A1414	betalactone
A1414	butyrolactone
A1414	butyrolactone
A1414	butyrolactone
A1414	CDPS
A1414	ectoine
A1414	furan
A1414	guanidinotides
A1414	lanthipeptide-class-iii
A1414	lassopeptide
A1414	linaridin	terpene
A1414	NRPS	arylpolyene	ladderane	melanin
A1414	NRPS	T3PKS
A1414	NRPS	terpene
A1414	NRPS	other	T1PKS
A1414	NRPS
A1414	NRPS
A1414	prodigiosin
A1414	redox-cofactor
A1414	RiPP-like
A1414	RiPP-like
A1414	RiPP-like
A1414	siderophore
A1414	siderophore
A1414	siderophore
A1414	T1PKS
A1414	T1PKS
A1414	T1PKS
A1414	T1PKS
A1414	T1PKS
A1414	T1PKS	NRPS-like
A1414	T1PKS
A1414	T1PKS
A1414	T1PKS
A1414	T3PKS
A1414	T3PKS
A1414	terpene
A1414	terpene
A1414	terpene
A1414	terpene
A1430	butyrolactone
A1430	butyrolactone
A1430	butyrolactone
A1430	ectoine
A1430	hglE-KS	T1PKS
A1430	indole
A1430	lanthipeptide-class-iv
A1430	LAP	thiopeptide
A1430	NRPS
A1430	NRPS
A1430	NRPS
A1430	NRPS	T1PKS	NRPS-like
A1430	NRPS	ladderane	NRPS-like
A1430	NRPS
A1430	NRPS	T1PKS
A1430	NRPS
A1430	NRPS
A1430	nucleoside
A1430	RiPP-like
A1430	RiPP-like
A1430	RRE-containing
A1430	siderophore
A1430	T1PKS
A1430	T1PKS	NRPS	NRPS-like
A1430	T1PKS
A1430	T2PKS	NRPS	T1PKS
A1430	T2PKS	terpene
A1430	T3PKS
A1430	terpene
A1430	terpene
A1430	terpene
A1430	terpene
A1430	terpene
A1433	butyrolactone
A1433	butyrolactone
A1433	butyrolactone
A1433	ectoine
A1433	hglE-KS	T1PKS
A1433	indole
A1433	lanthipeptide-class-iv
A1433	NRPS
A1433	NRPS
A1433	NRPS
A1433	NRPS	T1PKS
A1433	NRPS
A1433	NRPS
A1433	NRPS
A1433	NRPS
A1433	NRPS
A1433	NRPS-like	ladderane	NRPS
A1433	NRPS-like	T1PKS
A1433	nucleoside
A1433	RiPP-like
A1433	RiPP-like
A1433	RRE-containing
A1433	siderophore
A1433	T1PKS	NRPS	NRPS-like
A1433	T1PKS	NRPS	NRPS-like
A1433	T1PKS
A1433	T1PKS
A1433	T2PKS	terpene
A1433	T2PKS
A1433	T3PKS
A1433	terpene
A1433	terpene
A1433	terpene
A1433	terpene
A1433	terpene
A1433	thiopeptide	LAP
A1499	arylpolyene	NRPS-like
A1499	butyrolactone
A1499	CDPS
A1499	ectoine
A1499	indole	T1PKS	NRPS-like	transAT-PKS-like
A1499	lanthipeptide-class-i
A1499	lassopeptide
A1499	melanin
A1499	NRPS
A1499	NRPS	RiPP-like
A1499	NRPS	T1PKS
A1499	NRPS	T1PKS
A1499	NRPS
A1499	NRPS	betalactone	T3PKS
A1499	NRPS
A1499	NRPS	RiPP-like
A1499	NRPS
A1499	NRPS
A1499	NRPS-like
A1499	nucleoside	NRPS
A1499	other	T1PKS	butyrolactone
A1499	PKS-like	T1PKS	NRPS	butyrolactone
A1499	prodigiosin
A1499	RiPP-like
A1499	siderophore
A1499	T1PKS	lanthipeptide-class-v
A1499	T1PKS
A1499	T1PKS	other	terpene	RiPP-like	indole	NRPS
A1499	T3PKS
A1499	T3PKS
A1499	T3PKS
A1499	terpene
A1499	terpene
A1499	terpene
A1499	terpene
A1499	terpene
A1499	terpene
A1499	thioamide-NRP	NRPS	ladderane
A1499	transAT-PKS	NRPS	NRPS-like
A1511	betalactone
A1511	butyrolactone	betalactone	NRPS	T1PKS
A1511	butyrolactone
A1511	CDPS
A1511	CDPS
A1511	ectoine
A1511	furan
A1511	lanthipeptide-class-i
A1511	lanthipeptide-class-iii
A1511	melanin
A1511	NRPS
A1511	NRPS	terpene
A1511	NRPS	T3PKS
A1511	NRPS
A1511	NRPS-like	T1PKS
A1511	NRPS-like
A1511	NRPS-like
A1511	other	butyrolactone
A1511	prodigiosin
A1511	redox-cofactor
A1511	RiPP-like
A1511	RiPP-like
A1511	RiPP-like
A1511	RRE-containing
A1511	siderophore
A1511	siderophore
A1511	siderophore
A1511	T1PKS
A1511	T1PKS	NRPS
A1511	T1PKS	NRPS
A1511	T1PKS
A1511	T3PKS
A1511	T3PKS
A1511	terpene	linaridin
A1511	terpene
A1511	terpene
A1511	terpene
A1511	terpene
A1512	betalactone
A1512	butyrolactone
A1512	CDPS
A1512	CDPS
A1512	ectoine
A1512	furan
A1512	lanthipeptide-class-i
A1512	lanthipeptide-class-iii
A1512	linaridin	terpene
A1512	melanin
A1512	NRPS
A1512	NRPS	T3PKS
A1512	NRPS	T3PKS
A1512	NRPS-like	T1PKS
A1512	NRPS-like
A1512	NRPS-like
A1512	prodigiosin
A1512	redox-cofactor
A1512	RiPP-like
A1512	RiPP-like
A1512	RiPP-like
A1512	RRE-containing
A1512	siderophore
A1512	siderophore
A1512	siderophore
A1512	T1PKS
A1512	T1PKS	NRPS
A1512	T1PKS	NRPS	betalactone	butyrolactone
A1512	T1PKS	NRPS	other	butyrolactone
A1512	T1PKS
A1512	T3PKS
A1512	terpene
A1512	terpene	NRPS
A1512	terpene
A1512	terpene
A1512	terpene
A1514	butyrolactone
A1514	butyrolactone
A1514	CDPS
A1514	ectoine
A1514	hglE-KS	T1PKS
A1514	indole	ectoine
A1514	lanthipeptide-class-iii	NRPS
A1514	lassopeptide
A1514	melanin
A1514	NAPAA
A1514	NAPAA
A1514	NRPS
A1514	NRPS
A1514	NRPS	betalactone	terpene
A1514	NRPS
A1514	NRPS
A1514	NRPS	NRPS-like
A1514	NRPS
A1514	NRPS
A1514	NRPS
A1514	NRPS-like	NRPS
A1514	NRPS-like	siderophore
A1514	NRPS-like	T1PKS
A1514	RiPP-like
A1514	RRE-containing	ladderane	NRPS	NRPS-like
A1514	RRE-containing
A1514	siderophore
A1514	T2PKS
A1514	T2PKS	butyrolactone
A1514	T2PKS
A1514	T3PKS
A1514	terpene
A1514	terpene
A1514	terpene
A1514	terpene
A1514	terpene
A1514	thiopeptide	LAP
A1514	transAT-PKS	T1PKS	NRPS
A1515	betalactone
A1515	butyrolactone
A1515	butyrolactone
A1515	butyrolactone
A1515	CDPS
A1515	ectoine
A1515	hglE-KS	phenazine	lanthipeptide-class-i
A1515	lanthipeptide-class-i
A1515	NAPAA
A1515	NRPS
A1515	NRPS	T1PKS	NRPS-like	T3PKS
A1515	NRPS
A1515	NRPS
A1515	NRPS
A1515	NRPS
A1515	NRPS
A1515	NRPS-like
A1515	NRPS-like
A1515	other
A1515	other
A1515	other
A1515	other
A1515	RiPP-like
A1515	RiPP-like
A1515	siderophore
A1515	siderophore
A1515	T1PKS	NRPS-like
A1515	T1PKS
A1515	T1PKS
A1515	T1PKS
A1515	T1PKS
A1515	T1PKS
A1515	T2PKS	oligosaccharide
A1515	T2PKS
A1515	T3PKS
A1515	terpene
A1515	terpene
A1515	terpene
A1515	terpene
A1515	terpene
A1515	terpene
A1515	transAT-PKS	NRPS	T1PKS
A1519	ectoine
A1519	indole
A1519	lanthipeptide-class-i
A1519	lanthipeptide-class-i
A1519	lanthipeptide-class-iv	hglE-KS
A1519	LAP	thiopeptide
A1519	lassopeptide
A1519	NRPS
A1519	NRPS
A1519	NRPS
A1519	NRPS
A1519	NRPS
A1519	NRPS	ladderane
A1519	PKS-like	T1PKS
A1519	RiPP-like
A1519	siderophore
A1519	T1PKS
A1519	T1PKS	NRPS
A1519	T1PKS	oligosaccharide
A1519	T1PKS
A1519	T1PKS	PKS-like
A1519	T1PKS
A1519	T1PKS	NRPS
A1519	T1PKS	NRPS-like	NRPS	butyrolactone	PKS-like
A1519	T2PKS	terpene
A1519	T2PKS	butyrolactone
A1519	T3PKS
A1519	T3PKS
A1519	terpene
A1519	terpene
A1519	thiopeptide	LAP
A1533	CDPS
A1533	CDPS
A1533	melanin
A1533	melanin
A1533	NAPAA
A1533	NRPS
A1533	NRPS
A1533	NRPS
A1533	NRPS-like	T1PKS
A1533	NRPS-like
A1533	NRPS-like	T1PKS
A1533	other
A1533	PKS-like	butyrolactone
A1533	PKS-like
A1533	RiPP-like
A1533	RRE-containing
A1533	siderophore
A1533	siderophore
A1533	siderophore
A1533	T1PKS	NRPS-like
A1533	T1PKS
A1533	T1PKS
A1533	T1PKS
A1533	T1PKS
A1533	T2PKS
A1533	T2PKS	butyrolactone
A1533	terpene
A1533	terpene
A1533	terpene
A1533	terpene
A1533	terpene
A1533	thiopeptide	thioamitides
A1536	CDPS
A1536	CDPS
A1536	melanin
A1536	melanin
A1536	NAPAA
A1536	NRPS	PKS-like	butyrolactone
A1536	NRPS
A1536	NRPS	T1PKS
A1536	NRPS-like	T1PKS
A1536	NRPS-like
A1536	NRPS-like	T1PKS
A1536	PKS-like
A1536	RiPP-like
A1536	siderophore
A1536	siderophore
A1536	siderophore
A1536	T1PKS
A1536	T1PKS	NRPS-like
A1536	T1PKS
A1536	T1PKS
A1536	T2PKS	other
A1536	T2PKS	butyrolactone	hglE-KS
A1536	terpene
A1536	terpene
A1536	terpene
A1536	terpene
A1536	terpene
A1536	thiopeptide	LAP
A1536	thiopeptide	thioamitides
A1537	blactam
A1537	butyrolactone
A1537	butyrolactone
A1537	butyrolactone
A1537	CDPS
A1537	CDPS
A1537	CDPS
A1537	ectoine
A1537	hglE-KS
A1537	lanthipeptide-class-i
A1537	lanthipeptide-class-iii	T3PKS
A1537	lanthipeptide-class-v
A1537	melanin
A1537	melanin
A1537	NRPS	NRPS-like	other
A1537	NRPS	PKS-like
A1537	NRPS	T1PKS	NRPS-like
A1537	NRPS
A1537	NRPS
A1537	NRPS
A1537	NRPS
A1537	NRPS
A1537	NRPS
A1537	NRPS-like
A1537	NRPS-like
A1537	NRPS-like
A1537	phenazine
A1537	resorcinol
A1537	RiPP-like
A1537	siderophore
A1537	siderophore
A1537	T1PKS	NAPAA
A1537	T1PKS
A1537	T2PKS
A1537	T3PKS	thiopeptide
A1537	terpene
A1537	terpene
A1537	terpene
A1537	terpene
A1537	thiopeptide	thioamitides
A1544	butyrolactone	T1PKS
A1544	butyrolactone
A1544	butyrolactone
A1544	CDPS
A1544	CDPS
A1544	ectoine
A1544	ectoine
A1544	ectoine
A1544	hglE-KS	T1PKS
A1544	lanthipeptide-class-iii
A1544	lassopeptide
A1544	melanin
A1544	melanin
A1544	NAPAA
A1544	NRPS
A1544	NRPS
A1544	NRPS	T1PKS
A1544	NRPS	T1PKS
A1544	NRPS
A1544	NRPS	NAPAA	terpene
A1544	NRPS	NRPS-like
A1544	NRPS
A1544	NRPS-like	CDPS
A1544	RiPP-like
A1544	siderophore
A1544	siderophore
A1544	siderophore
A1544	siderophore
A1544	T1PKS	NRPS	ectoine
A1544	T1PKS	NRPS-like
A1544	T1PKS	redox-cofactor	terpene
A1544	T1PKS	NRPS-like
A1544	T1PKS
A1544	T2PKS
A1544	T3PKS
A1544	terpene
A1544	terpene
A1544	terpene
A1544	terpene
A1544	terpene
A1544	terpene
A1544	terpene
A1544	terpene
A1550	CDPS
A1550	CDPS
A1550	melanin
A1550	melanin
A1550	NAPAA
A1550	NRPS	PKS-like	butyrolactone
A1550	NRPS
A1550	NRPS	T1PKS
A1550	NRPS-like	T1PKS
A1550	NRPS-like
A1550	other	T2PKS
A1550	PKS-like	hglE-KS	T2PKS	butyrolactone
A1550	RiPP-like
A1550	siderophore
A1550	siderophore
A1550	siderophore
A1550	T1PKS	NRPS-like
A1550	T1PKS
A1550	T1PKS
A1550	T1PKS
A1550	T1PKS	NRPS-like
A1550	terpene
A1550	terpene
A1550	terpene
A1550	terpene
A1550	terpene
A1550	thiopeptide	LAP
A1550	thiopeptide	thioamitides
A1551	CDPS
A1551	CDPS
A1551	melanin
A1551	melanin
A1551	NAPAA
A1551	NRPS
A1551	NRPS-like	T1PKS
A1551	NRPS-like
A1551	NRPS-like	T1PKS
A1551	other	T2PKS
A1551	PKS-like	butyrolactone	NRPS
A1551	PKS-like
A1551	RiPP-like
A1551	siderophore
A1551	siderophore
A1551	siderophore
A1551	T1PKS
A1551	T1PKS	NRPS-like
A1551	T1PKS
A1551	T1PKS	NRPS
A1551	T2PKS	butyrolactone
A1551	terpene
A1551	terpene
A1551	terpene
A1551	terpene
A1551	terpene
A1551	thiopeptide	LAP
A1551	thiopeptide	thioamitides
A1554	butyrolactone
A1554	butyrolactone
A1554	CDPS
A1554	CDPS
A1554	ectoine
A1554	ectoine
A1554	ectoine
A1554	lanthipeptide-class-iii
A1554	lassopeptide
A1554	melanin
A1554	NAPAA
A1554	NRPS	T1PKS
A1554	NRPS
A1554	NRPS
A1554	NRPS	T1PKS
A1554	NRPS
A1554	NRPS	NAPAA	terpene
A1554	NRPS
A1554	NRPS-like	NRPS
A1554	NRPS-like	CDPS
A1554	NRPS-like	T1PKS
A1554	RiPP-like
A1554	siderophore
A1554	siderophore
A1554	siderophore
A1554	siderophore
A1554	T1PKS	butyrolactone
A1554	T1PKS	NRPS-like
A1554	T1PKS	NRPS	ectoine
A1554	T1PKS
A1554	T2PKS
A1554	T3PKS
A1554	terpene
A1554	terpene	T1PKS	hglE-KS
A1554	terpene
A1554	terpene
A1554	terpene
A1554	terpene
A1554	terpene
A1554	terpene	T1PKS	redox-cofactor
A1554	terpene
A1560	arylpolyene	NRPS
A1560	butyrolactone
A1560	butyrolactone
A1560	butyrolactone
A1560	CDPS
A1560	CDPS
A1560	CDPS
A1560	ectoine
A1560	lanthipeptide-class-i
A1560	lanthipeptide-class-i
A1560	lanthipeptide-class-iii
A1560	lassopeptide
A1560	melanin
A1560	melanin
A1560	NAPAA
A1560	NRPS
A1560	NRPS	T1PKS
A1560	NRPS-like	NRPS
A1560	NRPS-like
A1560	NRPS-like
A1560	NRPS-like
A1560	other
A1560	PKS-like	butyrolactone
A1560	resorcinol
A1560	RiPP-like
A1560	RRE-containing
A1560	siderophore
A1560	siderophore
A1560	T1PKS	NAPAA	NRPS
A1560	T1PKS	NRPS
A1560	T1PKS	hglE-KS
A1560	T2PKS	terpene
A1560	T3PKS	terpene
A1560	T3PKS
A1560	terpene
A1560	terpene
A1560	terpene
A1560	terpene
A1560	terpene
A1560	thiopeptide	thioamitides
A1565	butyrolactone
A1565	butyrolactone
A1565	CDPS
A1565	CDPS
A1565	CDPS
A1565	ectoine
A1565	hglE-KS
A1565	lanthipeptide-class-iii
A1565	lanthipeptide-class-iii
A1565	lassopeptide
A1565	melanin
A1565	melanin
A1565	NAPAA
A1565	NRPS	terpene	NRPS-like
A1565	NRPS
A1565	NRPS	NAPAA	T1PKS
A1565	NRPS	NRPS-like	RRE-containing
A1565	NRPS	T1PKS
A1565	NRPS-like
A1565	NRPS-like	NRPS
A1565	NRPS-like
A1565	nucleoside
A1565	other	T3PKS	terpene
A1565	PKS-like	butyrolactone
A1565	resorcinol
A1565	RiPP-like
A1565	siderophore
A1565	siderophore
A1565	T1PKS	NRPS	NRPS-like
A1565	T2PKS	terpene
A1565	T3PKS
A1565	terpene
A1565	terpene
A1565	terpene
A1565	terpene
A1565	terpene
A1565	thioamitides	T2PKS
A1565	thiopeptide	thioamitides
A1573	betalactone
A1573	butyrolactone
A1573	butyrolactone
A1573	ectoine
A1573	ectoine
A1573	furan
A1573	lanthipeptide-class-iii
A1573	melanin
A1573	NRPS	T1PKS	other	butyrolactone
A1573	NRPS
A1573	NRPS
A1573	redox-cofactor
A1573	RiPP-like
A1573	RiPP-like
A1573	siderophore
A1573	siderophore
A1573	siderophore
A1573	T1PKS
A1573	T1PKS
A1573	T1PKS
A1573	T1PKS	NRPS	NRPS-like
A1573	T2PKS
A1573	T3PKS
A1573	T3PKS
A1573	T3PKS
A1573	terpene
A1573	terpene
A1573	terpene	NRPS
A1573	terpene
A1573	terpene
A1574	arylpolyene
A1574	butyrolactone
A1574	butyrolactone
A1574	butyrolactone
A1574	ectoine
A1574	hglE-KS
A1574	lanthipeptide-class-i
A1574	lanthipeptide-class-i
A1574	NRPS
A1574	NRPS	thioamide-NRP	NRPS-like
A1574	NRPS
A1574	NRPS
A1574	NRPS-like
A1574	other
A1574	RiPP-like
A1574	RiPP-like
A1574	RRE-containing
A1574	siderophore
A1574	T1PKS	butyrolactone
A1574	T1PKS	NRPS
A1574	T2PKS	terpene
A1574	T3PKS
A1574	terpene
A1574	terpene
A1574	terpene	NRPS
A1574	terpene
A1574	terpene
A1574	terpene
A1616	ectoine
A1616	furan
A1616	ladderane	NRPS	butyrolactone
A1616	lanthipeptide-class-i
A1616	lassopeptide	T3PKS
A1616	lassopeptide
A1616	lassopeptide
A1616	melanin
A1616	NRPS
A1616	NRPS
A1616	NRPS	NRPS-like
A1616	NRPS
A1616	NRPS
A1616	NRPS-like
A1616	nucleoside
A1616	oligosaccharide	T2PKS	butyrolactone	terpene
A1616	other	T3PKS	NRPS
A1616	other	T2PKS	ectoine
A1616	RiPP-like
A1616	RiPP-like
A1616	RRE-containing
A1616	siderophore
A1616	siderophore
A1616	siderophore
A1616	T1PKS	betalactone	butyrolactone	CDPS
A1616	T1PKS	NRPS-like
A1616	T1PKS	NRPS	hglE-KS	ectoine
A1616	T1PKS
A1616	T1PKS
A1616	T1PKS	NRPS
A1616	T3PKS
A1616	T3PKS
A1616	terpene
A1616	terpene	NRPS
A1616	terpene
A1616	terpene
A1668	butyrolactone
A1668	butyrolactone	amglyccycl
A1668	butyrolactone
A1668	CDPS
A1668	CDPS
A1668	ectoine
A1668	ladderane	thioamitides	arylpolyene
A1668	lanthipeptide-class-iv
A1668	lassopeptide	indole
A1668	melanin
A1668	NAPAA	T1PKS
A1668	NRPS
A1668	NRPS	NAPAA
A1668	NRPS
A1668	NRPS-like
A1668	phenazine
A1668	RiPP-like
A1668	siderophore
A1668	siderophore
A1668	siderophore
A1668	T1PKS	lanthipeptide-class-i
A1668	T1PKS	hglE-KS
A1668	T1PKS
A1668	T2PKS
A1668	T2PKS
A1668	T3PKS	lanthipeptide-class-iii
A1668	T3PKS
A1668	T3PKS	other	terpene
A1668	terpene
A1668	terpene
A1668	terpene
A1668	terpene
A1668	terpene
A1668	thioamitides	thiopeptide
A1691	butyrolactone
A1691	butyrolactone
A1691	CDPS
A1691	ectoine
A1691	ectoine	indole
A1691	hglE-KS	T1PKS
A1691	lanthipeptide-class-iii	NRPS	NRPS-like
A1691	lassopeptide
A1691	melanin
A1691	melanin
A1691	NAPAA
A1691	NRPS	NRPS-like
A1691	NRPS
A1691	NRPS	terpene
A1691	NRPS	RiPP-like
A1691	NRPS
A1691	NRPS
A1691	NRPS	terpene
A1691	NRPS
A1691	NRPS
A1691	NRPS
A1691	NRPS
A1691	NRPS
A1691	NRPS-like
A1691	RiPP-like
A1691	siderophore
A1691	siderophore	NRPS-like
A1691	T1PKS
A1691	T1PKS	NRPS-like
A1691	T1PKS
A1691	T2PKS
A1691	T2PKS	butyrolactone
A1691	T3PKS
A1691	terpene
A1691	terpene
A1691	terpene
A1691	terpene
A1691	terpene
A1691	terpene
A1691	terpene
A1691	thiopeptide	LAP
[truncated: 2,189 more rows]
